# Supplementary material for: Oral Microbiota Alterations in Subjects with SARS-CoV-2 Displaying Prevalence of the Opportunistic Fungal Pathogen Candida albicans
Source: Microorganisms. 2024 Jul 2;12(7):1356. doi: 10.3390/microorganisms12071356 (PMC11278750; doi:10.3390/microorganisms12071356)
Supplement: Supplementary file 1 [file microorganisms-12-01356-s001.zip › Table_S1.xlsx]

## Sheet: Table_S1
	Table S1. Taxa associated with COVID status.
	logFC	AveAbundance	t	P.Value	adj.P.Val	B	Species	direction
	-2.82707	16.2325	-4.27334	1.97e-05	0.00359437	2.57412	Streptococcus mitis	Higher in COVID Negative
	-1.76556	13.6774	-2.96291	0.00306717	0.153909	-1.9015	Gemella haemolysans	Higher in COVID Negative
	-1.77768	14.0206	-2.94545	0.00324528	0.153909	-1.94397	Streptococcus salivarius	Higher in COVID Negative
	-1.65227	13.4797	-2.93257	0.00338261	0.153909	-2.01577	Actinomyces sp ICM47	Higher in COVID Negative
	1.50395	14.8379	2.49249	0.0127293	0.463346	-3.10742	Veillonella parvula	Higher in COVID Positive
	-1.39247	13.7339	-2.3244	0.0201587	0.58862	-3.49459	Streptococcus infantis	Higher in COVID Negative
	1.26919	13.1327	2.28044	0.0226392	0.58862	-3.64159	Actinomyces sp oral taxon 181	Higher in COVID Positive
	-1.32961	14.9951	-2.03995	0.041427	0.942464	-4.02159	Rothia mucilaginosa	Higher in COVID Negative
	-0.866854	13.1134	-1.58066	0.114043	0.959699	-4.94072	Streptococcus australis	Higher in COVID Negative
	-0.890992	13.7994	-1.49689	0.134509	0.959699	-4.99457	Streptococcus sanguinis	Higher in COVID Negative
	-0.792246	13.3204	-1.39608	0.162776	0.959699	-5.17323	Actinomyces graevenitzii	Higher in COVID Negative
	0.724658	12.9218	1.36662	0.17183	0.959699	-5.27103	Scardovia wiggsiae	Higher in COVID Positive
	-0.746678	13.8547	-1.27399	0.202749	0.959699	-5.30008	Neisseria flavescens	Higher in COVID Negative
	-0.669595	12.8474	-1.26287	0.206718	0.959699	-5.40159	Actinomyces naeslundii	Higher in COVID Negative
	-0.770367	14.6557	-1.22725	0.219808	0.959699	-5.29616	Streptococcus oralis	Higher in COVID Negative
	0.636525	13.0175	1.21037	0.226216	0.959699	-5.47104	Actinomyces sp HPA0247	Higher in COVID Positive
	-0.637733	13.0524	-1.17543	0.2399	0.959699	-5.48293	Rothia aeria	Higher in COVID Negative
	-0.591077	12.8241	-1.12748	0.259615	0.959699	-5.56663	Oribacterium sinus	Higher in COVID Negative
	-0.666004	13.6836	-1.12641	0.260066	0.959699	-5.46015	Haemophilus parainfluenzae	Higher in COVID Negative
	0.644034	13.9485	1.11955	0.262981	0.959699	-5.49176	Veillonella atypica	Higher in COVID Positive
	-0.610596	13.1828	-1.10704	0.26835	0.959699	-5.54263	Gemella sanguinis	Higher in COVID Negative
	-0.495518	12.7652	-0.972159	0.331036	0.959699	-5.74869	Actinobaculum sp oral taxon 183	Higher in COVID Negative
	-0.51848	13.0579	-0.969725	0.332248	0.959699	-5.70697	Granulicatella elegans	Higher in COVID Negative
	-0.497223	12.964	-0.967982	0.333118	0.959699	-5.74543	Actinomyces sp oral taxon 448	Higher in COVID Negative
	-0.49548	13.2287	-0.947599	0.343397	0.959699	-5.74776	Streptococcus vestibularis	Higher in COVID Negative
	0.456155	12.894	0.884778	0.376335	0.959699	-5.81596	Capnocytophaga gingivalis	Higher in COVID Positive
	0.448364	12.8471	0.878857	0.379537	0.959699	-5.83073	Capnocytophaga sputigena	Higher in COVID Positive
	0.457963	12.9707	0.859996	0.389848	0.959699	-5.80667	Streptococcus phage PH15	Higher in COVID Positive
	0.441412	13.0108	0.854134	0.393087	0.959699	-5.83928	Actinomyces sp oral taxon 180	Higher in COVID Positive
	-0.453234	13.1325	-0.838272	0.401933	0.959699	-5.81023	Porphyromonas somerae	Higher in COVID Negative
	0.421969	12.6717	0.824163	0.409901	0.959699	-5.87209	Alloscardovia omnicolens	Higher in COVID Positive
	0.413114	12.9177	0.800462	0.423495	0.959699	-5.88312	Prevotella denticola	Higher in COVID Positive
	-0.461566	13.9946	-0.799411	0.424104	0.959699	-5.78	Actinomyces oris	Higher in COVID Negative
	0.383109	12.7723	0.738964	0.459976	0.959699	-5.92425	Neisseria elongata	Higher in COVID Positive
	-0.365661	12.8555	-0.694266	0.48756	0.959699	-5.94015	Streptococcus cristatus	Higher in COVID Negative
	-0.340823	12.7886	-0.677146	0.498356	0.959699	-5.99408	Actinomyces johnsonii	Higher in COVID Negative
	0.332321	12.7051	0.658204	0.510449	0.959699	-6.00329	Eikenella corrodens	Higher in COVID Positive
	-0.331328	12.7381	-0.653775	0.513298	0.959699	-6.00253	Actinomyces phage xhp1	Higher in COVID Negative
	-0.346593	13.0258	-0.65228	0.514261	0.959699	-5.95891	Corynebacterium matruchotii	Higher in COVID Negative
	0.327109	12.7317	0.647124	0.517593	0.959699	-6.00914	Alloprevotella tannerae	Higher in COVID Positive
	0.327479	12.9571	0.635526	0.525126	0.959699	-5.99814	Actinomyces sp HMSC035G02	Higher in COVID Positive
	0.320834	12.872	0.629789	0.528872	0.959699	-6.01241	Actinomyces viscosus	Higher in COVID Positive
	-0.353187	13.8526	-0.608477	0.542909	0.959699	-5.90263	Streptococcus gordonii	Higher in COVID Negative
	0.3182	13.1496	0.602249	0.547046	0.959699	-5.99427	Prevotella melaninogenica	Higher in COVID Positive
	0.29955	12.9293	0.563596	0.573064	0.959699	-6.01023	Abiotrophia sp HMSC24B09	Higher in COVID Positive
	-0.284379	12.9401	-0.558666	0.576424	0.959699	-6.05372	Prevotella jejuni	Higher in COVID Negative
	-0.275592	12.6706	-0.548088	0.583665	0.959699	-6.07098	Lachnospiraceae bacterium oral taxon 096	Higher in COVID Negative
	-0.289298	13.1467	-0.542137	0.587757	0.959699	-6.01781	Fusobacterium periodonticum	Higher in COVID Negative
	-0.271192	12.6998	-0.537667	0.59084	0.959699	-6.07347	Streptococcus sp NLAE zl C503	Higher in COVID Negative
	0.270829	12.6097	0.534026	0.593356	0.959699	-6.07016	Lactobacillus gasseri	Higher in COVID Positive
	-0.243883	12.6538	-0.488675	0.625101	0.959699	-6.10771	Actinomyces sp S6 Spd3	Higher in COVID Negative
	-0.243883	12.697	-0.488675	0.625101	0.959699	-6.10771	Mogibacterium diversum	Higher in COVID Negative
	0.246756	12.6861	0.486985	0.626298	0.959699	-6.09406	Human betaherpesvirus 7	Higher in COVID Positive
	0.227665	12.9467	0.448283	0.653975	0.959699	-6.10926	Streptococcus virus Cp1	Higher in COVID Positive
	0.22617	12.8195	0.444955	0.656379	0.959699	-6.10987	Capnocytophaga leadbetteri	Higher in COVID Positive
	-0.215164	12.6859	-0.434215	0.664158	0.959699	-6.13868	Actinomyces massiliensis	Higher in COVID Negative
	0.204488	12.5885	0.408562	0.682885	0.959699	-6.13952	Streptococcus sp F0442	Higher in COVID Positive
	0.20226	12.5839	0.406679	0.684268	0.959699	-6.14631	Campylobacter showae	Higher in COVID Positive
	0.20226	12.5839	0.406679	0.684268	0.959699	-6.14631	Porphyromonas sp oral taxon 278	Higher in COVID Positive
	0.19798	12.6732	0.383114	0.701657	0.959699	-6.11869	Streptococcus sp HMSC071D03	Higher in COVID Positive
	-0.184769	12.9297	-0.374068	0.708376	0.959699	-6.16512	Atopobium parvulum	Higher in COVID Negative
	-0.184769	12.8687	-0.374068	0.708376	0.959699	-6.16512	Megasphaera micronuciformis	Higher in COVID Negative
	0.188385	12.8653	0.369187	0.71201	0.959699	-6.13578	Fusobacterium nucleatum	Higher in COVID Positive
	0.184459	12.7062	0.367693	0.713124	0.959699	-6.15255	Campylobacter gracilis	Higher in COVID Positive
	0.184459	12.6854	0.367693	0.713124	0.959699	-6.15255	Oribacterium sp oral taxon 078	Higher in COVID Positive
	0.184459	12.5839	0.367693	0.713124	0.959699	-6.15255	Atopobium rimae	Higher in COVID Positive
	0.184459	12.5839	0.367693	0.713124	0.959699	-6.15255	Prevotella oralis	Higher in COVID Positive
	0.184459	12.5839	0.367693	0.713124	0.959699	-6.15255	Streptococcus peroris	Higher in COVID Positive
	0.181374	12.5864	0.360962	0.718149	0.959699	-6.15337	Candidatus Saccharibacteria oral taxon TM7x	Higher in COVID Positive
	-0.179334	12.9615	-0.360893	0.7182	0.959699	-6.16403	Prevotella salivae	Higher in COVID Negative
	0.214657	14.9743	0.337821	0.735518	0.959699	-5.93924	Streptococcus parasanguinis	Higher in COVID Positive
	-0.171533	13.2599	-0.337154	0.73602	0.959699	-6.14946	Prevotella histicola	Higher in COVID Negative
	0.162168	12.5859	0.323242	0.746531	0.959699	-6.16726	Streptococcus virus Sfi21	Higher in COVID Positive
	-0.177029	13.7276	-0.314702	0.753006	0.959699	-6.06088	Veillonella dispar	Higher in COVID Negative
	0.156526	12.6207	0.314605	0.75308	0.959699	-6.17789	Kingella oralis	Higher in COVID Positive
	-0.140101	12.6233	-0.281061	0.778679	0.959699	-6.18569	Streptococcus pseudopneumoniae	Higher in COVID Negative
	0.138635	12.6021	0.277064	0.781747	0.959699	-6.18311	Veillonella sp T11011 6	Higher in COVID Positive
	-0.13505	12.6276	-0.27286	0.784976	0.959699	-6.19468	Streptococcus sp HMSC067H01	Higher in COVID Negative
	0.13563	12.5711	0.271746	0.785832	0.959699	-6.18694	Streptococcus virus phiAbc2	Higher in COVID Positive
	0.138664	12.7163	0.271481	0.786036	0.959699	-6.16489	Corynebacterium durum	Higher in COVID Positive
	-0.128984	12.6541	-0.261186	0.793963	0.959699	-6.19982	Neisseria sp oral taxon 014	Higher in COVID Negative
	0.127881	12.5592	0.258398	0.796115	0.959699	-6.19846	Microbacterium phage Min1	Higher in COVID Positive
	0.128116	12.9447	0.246417	0.805374	0.959699	-6.15414	Campylobacter concisus	Higher in COVID Positive
	-0.123897	12.9376	-0.245819	0.805836	0.959699	-6.184	Prevotella pallens	Higher in COVID Negative
	0.118678	12.7209	0.239066	0.811068	0.959699	-6.20013	Prevotella oulorum	Higher in COVID Positive
	0.128247	12.9873	0.238456	0.811541	0.959699	-6.12366	Haemophilus haemolyticus	Higher in COVID Positive
	-0.12402	13.0376	-0.234304	0.814762	0.959699	-6.13981	Neisseria subflava	Higher in COVID Negative
	-0.112833	12.6813	-0.23095	0.817366	0.959699	-6.2173	Prevotella sp oral taxon 306	Higher in COVID Negative
	-0.135631	14.8449	-0.225536	0.821575	0.959699	-6.02065	Rothia dentocariosa	Higher in COVID Negative
	-0.110516	12.6067	-0.221841	0.82445	0.959699	-6.20057	Veillonella sp DORA A 3 16 22	Higher in COVID Negative
	-0.107122	13.002	-0.200704	0.840941	0.959699	-6.13887	Neisseria sicca	Higher in COVID Negative
	-0.0820742	12.654	-0.1662	0.868009	0.959699	-6.21937	Cutibacterium acnes	Higher in COVID Negative
	-0.0794758	12.6118	-0.161211	0.871936	0.959699	-6.22179	Streptococcus sp HMSC034E03	Higher in COVID Negative
	-0.0774841	12.5849	-0.156676	0.875509	0.959699	-6.21945	Leptotrichia buccalis	Higher in COVID Negative
	0.0791366	13.0422	0.151539	0.879559	0.959699	-6.168	Prevotella nigrescens	Higher in COVID Positive
	-0.0783352	13.1266	-0.147073	0.883083	0.959699	-6.14976	Lautropia mirabilis	Higher in COVID Negative
	0.0780284	13.1204	0.146594	0.883461	0.959699	-6.15046	Abiotrophia defectiva	Higher in COVID Positive
	0.0607823	12.573	0.123528	0.901696	0.959699	-6.22879	Veillonella infantium	Higher in COVID Positive
	0.0607823	12.5839	0.123528	0.901696	0.959699	-6.22879	Alloprevotella rava	Higher in COVID Positive
	0.0607823	12.5839	0.123528	0.901696	0.959699	-6.22879	Filifactor alocis	Higher in COVID Positive
	0.0607823	12.5839	0.123528	0.901696	0.959699	-6.22879	Prevotella buccae	Higher in COVID Positive
	0.0607823	12.5839	0.123528	0.901696	0.959699	-6.22879	Prevotella scopos	Higher in COVID Positive
	0.0607823	12.5839	0.123528	0.901696	0.959699	-6.22879	Tannerella sp oral taxon HOT 286	Higher in COVID Positive
	0.0607823	12.6118	0.123528	0.901696	0.959699	-6.22879	Neisseria bacilliformis	Higher in COVID Positive
	0.0607823	12.5839	0.123528	0.901696	0.959699	-6.22879	Gemella morbillorum	Higher in COVID Positive
	0.0607823	12.6461	0.123528	0.901696	0.959699	-6.22879	Prevotella pleuritidis	Higher in COVID Positive
	0.0607823	12.5839	0.123528	0.901696	0.959699	-6.22879	Propionibacterium acidifaciens	Higher in COVID Positive
	0.0607823	12.6553	0.123528	0.901696	0.959699	-6.22879	Prevotella intermedia	Higher in COVID Positive
	0.0607823	12.6082	0.123528	0.901696	0.959699	-6.22879	Prevotella shahii	Higher in COVID Positive
	0.0607823	12.6272	0.123528	0.901696	0.959699	-6.22879	Granulicatella adiacens	Higher in COVID Positive
	0.0607823	12.6183	0.123528	0.901696	0.959699	-6.22879	Parvimonas micra	Higher in COVID Positive
	0.0607823	12.6272	0.123528	0.901696	0.959699	-6.22879	Solobacterium moorei	Higher in COVID Positive
	0.0607823	12.5839	0.123528	0.901696	0.959699	-6.22879	Campylobacter rectus	Higher in COVID Positive
	0.0607823	12.5839	0.123528	0.901696	0.959699	-6.22879	Cardiobacterium hominis	Higher in COVID Positive
	0.0607823	12.5794	0.123528	0.901696	0.959699	-6.22879	Veillonella rogosae	Higher in COVID Positive
	0.0607823	12.6048	0.123528	0.901696	0.959699	-6.22879	Bifidobacterium longum	Higher in COVID Positive
	0.0607823	12.5907	0.123528	0.901696	0.959699	-6.22879	Neisseria mucosa	Higher in COVID Positive
	0.0607823	12.5907	0.123528	0.901696	0.959699	-6.22879	Porphyromonas catoniae	Higher in COVID Positive
	0.0607823	12.6133	0.123528	0.901696	0.959699	-6.22879	Selenomonas sputigena	Higher in COVID Positive
	0.0607823	12.5751	0.123528	0.901696	0.959699	-6.22879	Bacteroidetes oral taxon 274	Higher in COVID Positive
	0.0607823	12.5751	0.123528	0.901696	0.959699	-6.22879	Streptococcus anginosus group	Higher in COVID Positive
	0.0607823	12.6442	0.123528	0.901696	0.959699	-6.22879	Porphyromonas endodontalis	Higher in COVID Positive
	0.0607823	12.5407	0.123528	0.901696	0.959699	-6.22879	Actinomyces georgiae	Higher in COVID Positive
	0.0607823	12.5407	0.123528	0.901696	0.959699	-6.22879	Actinomyces hongkongensis	Higher in COVID Positive
	0.0607823	12.5407	0.123528	0.901696	0.959699	-6.22879	Actinomyces sp oral taxon 170	Higher in COVID Positive
	0.0607823	12.5407	0.123528	0.901696	0.959699	-6.22879	Aggregatibacter segnis	Higher in COVID Positive
	0.0607823	12.5407	0.123528	0.901696	0.959699	-6.22879	Aggregatibacter sp oral taxon 458	Higher in COVID Positive
	0.0607823	12.5407	0.123528	0.901696	0.959699	-6.22879	Anaeroglobus geminatus	Higher in COVID Positive
	0.0607823	12.5407	0.123528	0.901696	0.959699	-6.22879	Capnocytophaga granulosa	Higher in COVID Positive
	0.0607823	12.5407	0.123528	0.901696	0.959699	-6.22879	Catonella morbi	Higher in COVID Positive
	0.0607823	12.5407	0.123528	0.901696	0.959699	-6.22879	Dialister invisus	Higher in COVID Positive
	0.0607823	12.5407	0.123528	0.901696	0.959699	-6.22879	Dialister pneumosintes	Higher in COVID Positive
	0.0607823	12.5407	0.123528	0.901696	0.959699	-6.22879	Eubacterium brachy	Higher in COVID Positive
	0.0607823	12.5407	0.123528	0.901696	0.959699	-6.22879	Eubacterium infirmum	Higher in COVID Positive
	0.0607823	12.5407	0.123528	0.901696	0.959699	-6.22879	Eubacterium saphenum	Higher in COVID Positive
	0.0607823	12.5407	0.123528	0.901696	0.959699	-6.22879	Fusobacterium sp oral taxon 370	Higher in COVID Positive
	0.0607823	12.5407	0.123528	0.901696	0.959699	-6.22879	Haemophilus paraphrohaemolyticus	Higher in COVID Positive
	0.0607823	12.5407	0.123528	0.901696	0.959699	-6.22879	Haemophilus quentini	Higher in COVID Positive
	0.0607823	12.5407	0.123528	0.901696	0.959699	-6.22879	Kingella denitrificans	Higher in COVID Positive
	0.0607823	12.5407	0.123528	0.901696	0.959699	-6.22879	Lachnoanaerobaculum saburreum	Higher in COVID Positive
	0.0607823	12.5407	0.123528	0.901696	0.959699	-6.22879	Leptotrichia hofstadii	Higher in COVID Positive
	0.0607823	12.5407	0.123528	0.901696	0.959699	-6.22879	Leptotrichia sp oral taxon 212	Higher in COVID Positive
	0.0607823	12.5407	0.123528	0.901696	0.959699	-6.22879	Leptotrichia sp oral taxon 215	Higher in COVID Positive
	0.0607823	12.5407	0.123528	0.901696	0.959699	-6.22879	Leptotrichia sp oral taxon 225	Higher in COVID Positive
	0.0607823	12.5407	0.123528	0.901696	0.959699	-6.22879	Leptotrichia sp oral taxon 498	Higher in COVID Positive
	0.0607823	12.5407	0.123528	0.901696	0.959699	-6.22879	Leptotrichia wadei	Higher in COVID Positive
	0.0607823	12.5407	0.123528	0.901696	0.959699	-6.22879	Neisseria macacae	Higher in COVID Positive
	0.0607823	12.5407	0.123528	0.901696	0.959699	-6.22879	Olsenella uli	Higher in COVID Positive
	0.0607823	12.5407	0.123528	0.901696	0.959699	-6.22879	Oribacterium asaccharolyticum	Higher in COVID Positive
	0.0607823	12.5407	0.123528	0.901696	0.959699	-6.22879	Oribacterium parvum	Higher in COVID Positive
	0.0607823	12.5407	0.123528	0.901696	0.959699	-6.22879	Peptostreptococcus stomatis	Higher in COVID Positive
	0.0607823	12.5407	0.123528	0.901696	0.959699	-6.22879	Prevotella baroniae	Higher in COVID Positive
	0.0607823	12.5407	0.123528	0.901696	0.959699	-6.22879	Prevotella dentalis	Higher in COVID Positive
	0.0607823	12.5407	0.123528	0.901696	0.959699	-6.22879	Prevotella loescheii	Higher in COVID Positive
	0.0607823	12.5407	0.123528	0.901696	0.959699	-6.22879	Prevotella maculosa	Higher in COVID Positive
	0.0607823	12.5407	0.123528	0.901696	0.959699	-6.22879	Prevotella saccharolytica	Higher in COVID Positive
	0.0607823	12.5407	0.123528	0.901696	0.959699	-6.22879	Prevotella sp F0091	Higher in COVID Positive
	0.0607823	12.5407	0.123528	0.901696	0.959699	-6.22879	Prevotella veroralis	Higher in COVID Positive
	0.0607823	12.5407	0.123528	0.901696	0.959699	-6.22879	Pseudopropionibacterium propionicum	Higher in COVID Positive
	0.0607823	12.5407	0.123528	0.901696	0.959699	-6.22879	Selenomonas noxia	Higher in COVID Positive
	0.0607823	12.5407	0.123528	0.901696	0.959699	-6.22879	Slackia exigua	Higher in COVID Positive
	0.0607823	12.5407	0.123528	0.901696	0.959699	-6.22879	SR1 bacterium human oral taxon HOT 345	Higher in COVID Positive
	0.0607823	12.5407	0.123528	0.901696	0.959699	-6.22879	Streptococcus sp A12	Higher in COVID Positive
	0.0607823	12.5407	0.123528	0.901696	0.959699	-6.22879	Streptococcus sp UMB1385	Higher in COVID Positive
	0.0607823	12.5407	0.123528	0.901696	0.959699	-6.22879	Tannerella forsythia	Higher in COVID Positive
	0.0607823	12.5407	0.123528	0.901696	0.959699	-6.22879	Tannerella sp oral taxon 808	Higher in COVID Positive
	0.0607823	12.5407	0.123528	0.901696	0.959699	-6.22879	Treponema denticola	Higher in COVID Positive
	0.0607823	12.5407	0.123528	0.901696	0.959699	-6.22879	Treponema maltophilum	Higher in COVID Positive
	0.0607823	12.5407	0.123528	0.901696	0.959699	-6.22879	Treponema socranskii	Higher in COVID Positive
	0.0607823	12.5407	0.123528	0.901696	0.959699	-6.22879	Veillonella tobetsuensis	Higher in COVID Positive
	0.0607823	12.6449	0.123528	0.901696	0.959699	-6.22879	Capnocytophaga ochracea	Higher in COVID Positive
	-0.0506277	12.7132	-0.100684	0.919807	0.967878	-6.21041	Eubacterium sulci	Higher in COVID Negative
	-0.0484789	12.6873	-0.0976653	0.922203	0.967878	-6.22312	Porphyromonas gingivalis	Higher in COVID Negative
	-0.0511296	13.1934	-0.0935163	0.925499	0.967878	-6.13094	Actinomyces odontolyticus	Higher in COVID Negative
	-0.0413153	12.6464	-0.0838845	0.933153	0.967878	-6.23182	Haemophilus sputorum	Higher in COVID Negative
	-0.0397678	12.5841	-0.0803415	0.93597	0.967878	-6.22731	Actinomyces sp oral taxon 414	Higher in COVID Negative
	0.0367261	12.8403	0.0726649	0.942077	0.968689	-6.20783	Prevotella oris	Higher in COVID Positive
	-0.0279915	12.5779	-0.0568382	0.954677	0.976131	-6.23374	Prevotella sp oral taxon 473	Higher in COVID Negative
	0.0195018	12.7775	0.0386753	0.969151	0.985394	-6.21187	Streptococcus mutans	Higher in COVID Positive
	-0.00935376	12.7203	-0.0183215	0.985383	0.993765	-6.20053	Neisseria cinerea	Higher in COVID Negative
	0.00568509	12.6453	0.01125	0.991025	0.993765	-6.21045	Actinomyces sp oral taxon 897	Higher in COVID Positive
	0.00387645	12.8085	0.00781496	0.993765	0.993765	-6.22835	Stomatobaculum longum	Higher in COVID Positive
