# Supplementary material for: Oral Microbiota Alterations in Subjects with SARS-CoV-2 Displaying Prevalence of the Opportunistic Fungal Pathogen Candida albicans
Source: Microorganisms. 2024 Jul 2;12(7):1356. doi: 10.3390/microorganisms12071356 (PMC11278750; doi:10.3390/microorganisms12071356)
Supplement: Supplementary file 1 [file microorganisms-12-01356-s001.zip › Table_S2.xlsx]

## Sheet: Supplemental_Table1
	Table S2. Functional pathways and their species associated with COVID status (reference: COVID negative).
	logFC Adbundance	Average Abundance	t	P.Value	adj.P.Val	B	Pathway	Species
	-8.58015	3.63125	-6.71457	1.02812e-08	5.84333e-05	9.47456	K02913	Streptococcus cristatus
	-7.62726	3.41546	-4.94328	7.34846e-06	0.00154709	3.54996	K02913	Streptococcus pseudopneumoniae
	-6.86844	4.23861	-4.90759	8.3453e-06	0.00160781	3.42936	K02913	Streptococcus salivarius
	-6.8386	1.6279	-6.32874	4.42928e-08	0.000148582	8.09864	K02913	Streptococcus australis
	-6.59086	1.41327	-6.28476	5.22855e-08	0.000148582	7.96644	K12296	Streptococcus oralis
	-6.15922	2.0227	-4.72093	1.61472e-05	0.00209134	2.84764	K02907	Streptococcus pseudopneumoniae
	-6.04277	0.372195	-7.0376	3.01285e-09	3.42471e-05	10.5006	K02916	Streptococcus australis
	-6.02898	1.34269	-5.14051	3.61985e-06	0.00128584	4.17164	K02914	Streptococcus cristatus
	-5.88898	1.15802	-5.83858	2.78603e-07	0.00039586	6.45269	K01933	Streptococcus cristatus
	-5.82018	1.50548	-4.70986	1.67873e-05	0.00211677	2.8105	K02970	Streptococcus pseudopneumoniae
	-5.79484	0.880051	-5.89053	2.2954e-07	0.00037274	6.63026	K02963	Streptococcus cristatus
	-5.72238	1.56998	-4.58843	2.56543e-05	0.002558	2.43337	K09817	Streptococcus pseudopneumoniae
	-5.69499	1.52396	-4.55516	2.8795e-05	0.00263798	2.32906	K00760	Streptococcus pseudopneumoniae
	-5.61716	2.32914	-4.91487	8.13164e-06	0.00159366	3.44417	K02907	Haemophilus parainfluenzae
	-5.58428	1.51936	-5.89192	2.28346e-07	0.00037274	6.60008	K02518	Streptococcus australis
	-5.5586	1.48929	-4.49647	3.52734e-05	0.00284364	2.15177	K03708	Streptococcus pseudopneumoniae
	-5.55712	1.63461	-4.39046	5.07553e-05	0.00322557	1.82688	K14188	Streptococcus pseudopneumoniae
	-5.55475	1.4569	-4.47799	3.75927e-05	0.00294701	2.09494	K00948	Streptococcus pseudopneumoniae
	-5.53321	1.42032	-4.45991	4.00048e-05	0.00302746	2.03856	K16787	Streptococcus pseudopneumoniae
	-5.52811	0.690056	-5.53963	8.43575e-07	0.000737609	5.5011	K02954	Actinomyces sp ICM47
	-5.52598	1.73154	-4.30605	6.76427e-05	0.00351627	1.57352	K02911	Streptococcus pseudopneumoniae
	-5.50043	1.44747	-4.55871	2.84432e-05	0.00263798	2.34636	K02892	Streptococcus pseudopneumoniae
	-5.49467	0.793046	-5.41393	1.33871e-06	0.000873237	5.06409	K01755	Streptococcus oralis
	-5.48327	1.36835	-4.52638	3.18113e-05	0.00272125	2.24655	K03550	Streptococcus pseudopneumoniae
	-5.47598	1.4015	-4.41721	4.63169e-05	0.00320044	1.90804	K01819	Streptococcus pseudopneumoniae
	-5.47171	1.38622	-4.43882	4.30095e-05	0.0030974	1.97491	K02988	Streptococcus pseudopneumoniae
	-5.44746	1.41806	-4.41633	4.64566e-05	0.00320044	1.90689	K00088	Streptococcus pseudopneumoniae
	-5.4369	0.890562	-4.65807	2.01257e-05	0.00224283	2.65616	K02916	Streptococcus pseudopneumoniae
	-5.42961	1.38939	-4.38806	5.11727e-05	0.00322557	1.8214	K07738	Streptococcus pseudopneumoniae
	-5.42473	1.12699	-5.79588	3.26613e-07	0.000412512	6.27918	K02967	Streptococcus australis
	-5.41664	1.33091	-4.51459	3.31347e-05	0.00278852	2.2108	K00773	Streptococcus pseudopneumoniae
	-5.41566	1.33852	-4.46305	3.95752e-05	0.00302746	2.04971	K03816	Streptococcus pseudopneumoniae
	-5.40951	1.11534	-5.40508	1.3828e-06	0.000873237	5.02916	K01940	Streptococcus mitis
	-5.4024	1.45904	-4.30026	6.89828e-05	0.00351627	1.5558	K02939	Streptococcus pseudopneumoniae
	-5.39775	0.161873	-5.89569	2.25156e-07	0.00037274	6.69978	K02031	Actinomyces naeslundii
	-5.38719	1.37341	-4.94386	7.33335e-06	0.00154709	3.52985	K02968	Streptococcus infantis
	-5.38137	0.955846	-4.76373	1.38904e-05	0.00197365	2.98323	K03536	Streptococcus pseudopneumoniae
	-5.37482	0.642523	-5.64638	5.68783e-07	0.000646536	5.81869	K02986	Streptococcus cristatus
	-5.36044	1.26741	-4.44287	4.24161e-05	0.0030974	1.98817	K00057	Streptococcus pseudopneumoniae
	-5.33792	1.19758	-4.4412	4.26598e-05	0.0030974	1.98352	K04485	Streptococcus pseudopneumoniae
	-5.33372	1.01041	-5.36763	1.58583e-06	0.000899404	4.91773	K08998	Streptococcus salivarius
	-5.33315	1.31331	-4.3891	5.09907e-05	0.00322557	1.82545	K05823	Streptococcus pseudopneumoniae
	-5.32244	1.30876	-4.35199	5.78703e-05	0.00343374	1.71267	K06147	Streptococcus pseudopneumoniae
	-5.31679	1.32957	-4.34336	5.9595e-05	0.00343374	1.68639	K03629	Streptococcus pseudopneumoniae
	-5.31594	1.2667	-4.41047	4.73989e-05	0.00322557	1.8901	K18682	Streptococcus pseudopneumoniae
	-5.29731	1.28026	-4.40302	4.86213e-05	0.00322557	1.86907	K02887	Streptococcus pseudopneumoniae
	-5.29028	1.32738	-4.3146	6.57089e-05	0.00351627	1.60036	K01867	Streptococcus pseudopneumoniae
	-5.29026	1.33808	-4.31183	6.63283e-05	0.00351627	1.59123	K12574	Streptococcus pseudopneumoniae
	-5.2886	1.26387	-4.32385	6.36782e-05	0.0034813	1.62753	K02965	Streptococcus pseudopneumoniae
	-5.26681	1.30204	-4.28825	7.18437e-05	0.00359221	1.52034	K02874	Streptococcus pseudopneumoniae
	-5.2665	1.26915	-4.34448	5.93678e-05	0.00343374	1.6909	K03621	Streptococcus pseudopneumoniae
	-5.2582	0.939937	-5.27218	2.24604e-06	0.00100893	4.59707	K10716	Streptococcus cristatus
	-5.25706	1.19636	-4.39154	5.05671e-05	0.00322557	1.83209	K01939	Streptococcus pseudopneumoniae
	-5.25215	1.02992	-5.47263	1.07937e-06	0.000873237	5.21023	K02887	Streptococcus australis
	-5.24863	0.714073	-5.29012	2.1041e-06	0.00100893	4.65052	K01952	Streptococcus cristatus
	-5.23342	1.24054	-4.21891	9.07662e-05	0.00359221	1.31212	K03584	Streptococcus pseudopneumoniae
	-5.21982	1.16184	-4.3817	5.22954e-05	0.00323066	1.80427	K01409	Streptococcus pseudopneumoniae
	-5.20827	1.21905	-4.32374	6.37028e-05	0.0034813	1.62792	K00796	Streptococcus pseudopneumoniae
	-5.20713	0.485763	-5.35486	1.66161e-06	0.000899404	4.87253	K02956	Streptococcus cristatus
	-5.20621	0.219632	-5.4347	1.24058e-06	0.000873237	5.15484	K02946	Actinomyces sp ICM47
	-5.206	1.26852	-4.25333	8.08359e-05	0.00359221	1.41577	K00806	Streptococcus pseudopneumoniae
	-5.19837	1.38352	-4.21198	9.29014e-05	0.00359221	1.29287	K04078	Streptococcus pseudopneumoniae
	-5.19382	1.1844	-4.41811	4.61745e-05	0.00320044	1.91532	K03602	Streptococcus pseudopneumoniae
	-5.18887	1.60802	-4.71695	1.63745e-05	0.00209134	2.81058	K02892	Streptococcus sanguinis
	-5.1881	1.24153	-4.29219	7.08933e-05	0.00356677	1.53293	K02952	Streptococcus pseudopneumoniae
	-5.18686	1.16119	-4.32529	6.33688e-05	0.0034813	1.63168	K03705	Streptococcus pseudopneumoniae
	-5.18296	1.24852	-4.28136	7.35379e-05	0.00359221	1.49917	K03439	Streptococcus pseudopneumoniae
	-5.18083	1.23181	-4.26129	7.86955e-05	0.00359221	1.43964	K01358	Streptococcus pseudopneumoniae
	-5.17884	1.19474	-4.29533	7.01432e-05	0.00355946	1.54243	K16786	Streptococcus pseudopneumoniae
	-5.17737	0.992599	-5.43433	1.24227e-06	0.000873237	5.10187	K02907	Streptococcus australis
	-5.16839	1.59609	-4.67523	1.89535e-05	0.00219841	2.70295	K20342	Streptococcus mitis
	-5.15691	1.01547	-4.39708	4.96204e-05	0.00322557	1.84941	K01921	Streptococcus pseudopneumoniae
	-5.14136	1.16406	-4.30468	6.79557e-05	0.00351627	1.57097	K00053	Streptococcus pseudopneumoniae
	-5.13591	1.23404	-4.2389	8.48631e-05	0.00359221	1.37376	K02933	Streptococcus pseudopneumoniae
	-5.13388	0.897004	-4.52902	3.15226e-05	0.00272125	2.2544	K03685	Streptococcus pseudopneumoniae
	-5.13099	1.26876	-4.11493	0.000128475	0.00365556	1.00565	K02961	Streptococcus pseudopneumoniae
	-5.12705	1.09819	-4.30369	6.81848e-05	0.00351627	1.56825	K02335	Streptococcus pseudopneumoniae
	-5.12189	4.80092	-3.72483	0.000456358	0.00538115	-0.107814	K02913	Streptococcus infantis
	-5.11879	1.05916	-4.38551	5.1621e-05	0.00322557	1.81678	K02946	Streptococcus pseudopneumoniae
	-5.11696	0.845318	-4.9907	6.20315e-06	0.00154709	3.68581	K01992	Streptococcus cristatus
	-5.1148	1.14637	-4.23531	8.5896e-05	0.00359221	1.36266	K01992	Streptococcus pseudopneumoniae
	-5.11365	1.14336	-4.24795	8.23159e-05	0.00359221	1.40057	K01924	Streptococcus pseudopneumoniae
	-5.11292	1.25652	-4.20365	9.55357e-05	0.00359221	1.2684	K08591	Streptococcus pseudopneumoniae
	-5.11197	1.17997	-4.3029	6.8367e-05	0.00351627	1.56578	K09762	Streptococcus pseudopneumoniae
	-5.10765	1.24013	-4.20729	9.4377e-05	0.00359221	1.27959	K05985	Streptococcus pseudopneumoniae
	-5.10757	1.18041	-4.28135	7.3541e-05	0.00359221	1.50016	K03471	Streptococcus pseudopneumoniae
	-5.10453	1.25321	-4.27359	7.54948e-05	0.00359221	1.47693	K16509	Streptococcus pseudopneumoniae
	-5.10405	0.742851	-4.42336	4.53519e-05	0.00320044	1.9327	K02342	Streptococcus pseudopneumoniae
	-5.10403	1.13322	-4.25736	7.97458e-05	0.00359221	1.42806	K03574	Streptococcus pseudopneumoniae
	-5.10183	1.20948	-4.2649	7.77431e-05	0.00359221	1.45276	K00790	Streptococcus pseudopneumoniae
	-5.09994	0.920047	-5.04398	5.12471e-06	0.00149366	3.86761	K03571	Streptococcus salivarius
	-5.09912	1.09924	-4.31132	6.6444e-05	0.00351627	1.59114	K03438	Streptococcus pseudopneumoniae
	-5.09655	1.09584	-4.27829	7.43046e-05	0.00359221	1.492	K02959	Streptococcus pseudopneumoniae
	-5.09531	1.12306	-4.3041	6.80912e-05	0.00351627	1.56912	K05896	Streptococcus pseudopneumoniae
	-5.08474	2.54475	-4.41738	4.62906e-05	0.00320044	1.89258	K10716	Streptococcus sanguinis
	-5.06373	1.06304	-4.19944	9.68961e-05	0.00359221	1.25643	K01889	Streptococcus pseudopneumoniae
	-5.06264	1.03074	-4.35125	5.80157e-05	0.00343374	1.71166	K00784	Streptococcus pseudopneumoniae
	-5.06202	1.10186	-4.26102	7.87661e-05	0.00359221	1.44129	K03551	Streptococcus pseudopneumoniae
	-5.06018	1.13193	-4.23419	8.62209e-05	0.00359221	1.36025	K00927	Streptococcus pseudopneumoniae
	-5.05784	1.21892	-4.17897	0.000103773	0.00359221	1.19607	K01963	Streptococcus pseudopneumoniae
	-5.05117	1.11846	-4.23974	8.46243e-05	0.00359221	1.37689	K02057	Streptococcus pseudopneumoniae
	-5.04785	1.18248	-4.18822	0.000100607	0.00359221	1.22322	K00609	Streptococcus pseudopneumoniae
	-5.04605	1.24017	-4.1231	0.000125031	0.00365556	1.03034	K02954	Streptococcus pseudopneumoniae
	-5.03971	0.942181	-4.53368	3.10188e-05	0.00272125	2.266	K00655	Streptococcus pseudopneumoniae
	-5.02958	0.990643	-4.16566	0.000108495	0.00359552	1.15527	K01056	Streptococcus pseudopneumoniae
	-5.02229	1.06035	-4.23253	8.67032e-05	0.00359221	1.35287	K01737	Streptococcus pseudopneumoniae
	-5.01323	1.14446	-4.16834	0.000107527	0.00359552	1.16447	K00364	Streptococcus pseudopneumoniae
	-5.01316	1.13047	-4.17629	0.000104707	0.00359221	1.18872	K01619	Streptococcus pseudopneumoniae
	-5.01273	1.0144	-4.23997	8.45575e-05	0.00359221	1.37748	K01956	Streptococcus pseudopneumoniae
	-5.01011	0.790051	-4.60697	2.40527e-05	0.00241954	2.49555	K06187	Streptococcus pseudopneumoniae
	-5.0098	0.90345	-4.45008	4.13801e-05	0.00307429	2.01042	K01695	Streptococcus pseudopneumoniae
	-5.00846	0.359012	-5.38156	1.50711e-06	0.000899404	4.9752	K00370	Actinomyces naeslundii
	-5.00555	1.06346	-4.23866	8.49316e-05	0.00359221	1.37329	K09816	Streptococcus pseudopneumoniae
	-5.00059	0.622492	-5.56073	7.80455e-07	0.000737609	5.50548	K02355	Streptococcus australis
	-4.9989	1.17117	-4.15037	0.000114175	0.00365556	1.11158	K03977	Streptococcus pseudopneumoniae
	-4.995	0.32117	-5.10659	4.09117e-06	0.0013287	4.08147	K01952	Rothia aeria
	-4.99033	1.04594	-4.19884	9.70914e-05	0.00359221	1.25441	K09903	Streptococcus pseudopneumoniae
	-4.98634	0.780795	-4.52396	3.20795e-05	0.00272125	2.23847	K06199	Streptococcus pseudopneumoniae
	-4.98559	1.00997	-4.11741	0.00012742	0.00365556	1.01407	K02990	Streptococcus pseudopneumoniae
	-4.98127	2.72466	-4.08643	0.00014122	0.00370084	0.9193	K07491	Streptococcus salivarius
	-4.97929	1.07024	-4.19404	9.86647e-05	0.00359221	1.24149	K02982	Streptococcus pseudopneumoniae
	-4.9783	1.31869	-4.07728	0.000145563	0.00370084	0.897796	K01520	Streptococcus pseudopneumoniae
	-4.97593	1.06637	-4.18366	0.000102155	0.00359221	1.21037	K00566	Streptococcus pseudopneumoniae
	-4.97211	1.0774	-4.19353	9.88329e-05	0.00359221	1.23944	K00615	Streptococcus pseudopneumoniae
	-4.96415	0.971103	-4.22519	8.88709e-05	0.00359221	1.33257	K11175	Streptococcus pseudopneumoniae
	-4.95986	0.992678	-4.21253	9.27305e-05	0.00359221	1.29596	K00857	Streptococcus pseudopneumoniae
	-4.95919	0.420599	-5.22457	2.67022e-06	0.00108402	4.44426	K04043	Streptococcus cristatus
	-4.95838	0.431259	-5.25351	2.40379e-06	0.00101199	4.53796	K00602	Streptococcus cristatus
	-4.95704	0.675777	-4.45908	4.01198e-05	0.00302746	2.04094	K01591	Streptococcus pseudopneumoniae
	-4.95621	0.412652	-5.20619	2.85423e-06	0.00109916	4.382	K01756	Streptococcus cristatus
	-4.95498	0.959279	-4.1862	0.000101289	0.00359221	1.2171	K15582	Streptococcus pseudopneumoniae
	-4.95212	-0.0148506	-5.59824	6.79569e-07	0.000702242	5.69815	K00655	Actinomyces sp ICM47
	-4.94739	1.19289	-4.23002	8.74388e-05	0.00359221	1.35052	K02440	Streptococcus pseudopneumoniae
	-4.94586	1.15308	-4.12561	0.000123995	0.00365556	1.03925	K09157	Streptococcus pseudopneumoniae
	-4.94391	1.05634	-4.16658	0.00010816	0.00359552	1.15955	K02886	Streptococcus pseudopneumoniae
	-4.94082	0.280396	-5.26761	2.28372e-06	0.00100893	4.58936	K00940	Streptococcus infantis
	-4.93671	1.05801	-4.15696	0.000111692	0.00362633	1.13137	K02950	Streptococcus pseudopneumoniae
	-4.93275	1.00411	-4.19656	9.7835e-05	0.00359221	1.24958	K01951	Streptococcus pseudopneumoniae
	-4.93017	1.05819	-4.16331	0.000109348	0.00361145	1.15084	K03495	Streptococcus pseudopneumoniae
	-4.93011	1.06804	-4.17514	0.000105109	0.00359221	1.18641	K00850	Streptococcus pseudopneumoniae
	-4.92944	0.0996101	-5.26473	2.30775e-06	0.00100893	4.60989	K01754	Actinomyces naeslundii
	-4.92934	1.11689	-4.11131	0.000130029	0.00365556	0.996872	K00917	Streptococcus pseudopneumoniae
	-4.92587	1.06023	-4.17065	0.000106698	0.00359552	1.17219	K01916	Streptococcus pseudopneumoniae
	-4.9223	1.12643	-4.10492	0.00013282	0.00365556	0.977999	K00761	Streptococcus pseudopneumoniae
	-4.91839	1.11656	-4.15688	0.000111722	0.00362633	1.13173	K03040	Streptococcus pseudopneumoniae
	-4.9139	1.0088	-4.17478	0.000105235	0.00359221	1.18451	K00791	Streptococcus pseudopneumoniae
	-4.91368	1.16775	-4.02037	0.000175629	0.00376841	0.731229	K03499	Streptococcus pseudopneumoniae
	-4.90733	0.942859	-4.20134	9.62793e-05	0.00359221	1.26344	K03086	Streptococcus pseudopneumoniae
	-4.90178	1.08447	-4.16998	0.000106938	0.00359552	1.17	K07173	Streptococcus pseudopneumoniae
	-4.90167	1.00006	-4.13435	0.000120436	0.00365556	1.06449	K10040	Streptococcus pseudopneumoniae
	-4.89785	0.772739	-4.2805	7.37517e-05	0.00359221	1.49883	K06193	Streptococcus pseudopneumoniae
	-4.89685	1.13841	-4.11116	0.000130096	0.00365556	0.997538	K01821	Streptococcus pseudopneumoniae
	-4.8937	0.971316	-4.16259	0.000109611	0.00361145	1.14824	K02902	Streptococcus pseudopneumoniae
	-4.89328	1.04482	-4.10527	0.000132666	0.00365556	0.979264	K01933	Streptococcus pseudopneumoniae
	-4.89208	1.1408	-4.05651	0.000155911	0.00375474	0.836764	K15583	Streptococcus pseudopneumoniae
	-4.8901	0.973459	-4.18403	0.00010203	0.00359221	1.21208	K02876	Streptococcus pseudopneumoniae
	-4.88899	0.949379	-4.20496	9.51169e-05	0.00359221	1.27445	K00943	Streptococcus pseudopneumoniae
	-4.8877	0.951552	-4.21523	9.18926e-05	0.00359221	1.30373	K03565	Streptococcus pseudopneumoniae
	-4.88768	1.10518	-4.07736	0.000145526	0.00370084	0.897614	K21030	Streptococcus pseudopneumoniae
	-4.88563	0.943954	-4.18544	0.000101548	0.00359221	1.21565	K00549	Streptococcus pseudopneumoniae
	-4.88379	0.416403	-4.98146	6.41172e-06	0.00154709	3.67865	K02874	Actinomyces sp ICM47
	-4.87895	1.02599	-4.12495	0.000124266	0.00365556	1.03738	K02071	Streptococcus pseudopneumoniae
	-4.87892	0.971368	-4.138	0.000118982	0.00365556	1.07554	K17828	Streptococcus pseudopneumoniae
	-4.87801	1.00536	-4.14126	0.000117696	0.00365556	1.08554	K03703	Streptococcus pseudopneumoniae
	-4.87695	1.29657	-4.68388	1.83877e-05	0.00217386	2.71566	K03570	Streptococcus oralis
	-4.87529	0.967967	-4.17591	0.000104839	0.00359221	1.18763	K12293	Streptococcus pseudopneumoniae
	-4.87529	1.01606	-4.20863	9.39526e-05	0.00359221	1.28717	K00939	Streptococcus pseudopneumoniae
	-4.87358	0.893096	-4.20413	9.53813e-05	0.00359221	1.26954	K01776	Streptococcus pseudopneumoniae
	-4.87333	0.915332	-4.16574	0.000108465	0.00359552	1.158	K01870	Streptococcus pseudopneumoniae
	-4.87284	0.867285	-4.30103	6.88011e-05	0.00351627	1.55984	K02935	Streptococcus pseudopneumoniae
	-4.87008	0.828461	-4.2828	7.31805e-05	0.00359221	1.50593	K01735	Streptococcus pseudopneumoniae
	-4.86743	0.859896	-4.21599	9.166e-05	0.00359221	1.30752	K00651	Streptococcus pseudopneumoniae
	-4.8665	1.00668	-4.12014	0.000126269	0.00365556	1.02352	K02863	Streptococcus pseudopneumoniae
	-4.86607	0.970728	-4.24466	8.3234e-05	0.00359221	1.3931	K02346	Streptococcus pseudopneumoniae
	-4.86472	0.866338	-4.27323	7.55852e-05	0.00359221	1.47758	K12292	Streptococcus pseudopneumoniae
	-4.85644	1.1412	-4.01524	0.000178618	0.00376841	0.71695	K01923	Streptococcus pseudopneumoniae
	-4.8541	1.01294	-4.09882	0.000135537	0.00365789	0.960441	K03070	Streptococcus pseudopneumoniae
	-4.84833	0.913326	-4.21507	9.1943e-05	0.00359221	1.30556	K01869	Streptococcus pseudopneumoniae
	-4.84496	0.975045	-4.13062	0.000121942	0.00365556	1.05424	K00703	Streptococcus pseudopneumoniae
	-4.84419	1.02441	-4.15491	0.00011246	0.00363163	1.12673	K01000	Streptococcus pseudopneumoniae
	-4.84344	1.00541	-4.12377	0.000124756	0.00365556	1.03413	K03648	Streptococcus pseudopneumoniae
	-4.84194	0.975884	-4.11786	0.000127232	0.00365556	1.01667	K03043	Streptococcus pseudopneumoniae
	-4.84142	0.877796	-4.25783	7.9618e-05	0.00359221	1.431	K02356	Streptococcus pseudopneumoniae
	-4.83835	0.937183	-4.18353	0.000102199	0.00359221	1.21112	K02909	Streptococcus pseudopneumoniae
	-4.83704	1.00795	-4.10627	0.000132224	0.00365556	0.982581	K01890	Streptococcus pseudopneumoniae
	-4.83527	0.578419	-4.66889	1.93784e-05	0.00220274	2.68904	K04075	Streptococcus pseudopneumoniae
	-4.82978	0.856967	-4.66284	1.97929e-05	0.00222758	2.66541	K03687	Streptococcus salivarius
	-4.82619	0.885425	-4.09931	0.000135314	0.00365789	0.961863	K00674	Streptococcus pseudopneumoniae
	-4.82351	0.913993	-4.80498	1.20086e-05	0.00186719	3.10647	K22457	Streptococcus mitis
	-4.8181	1.11915	-3.98034	0.000200279	0.00382617	0.61576	K02890	Streptococcus pseudopneumoniae
	-4.81628	0.982891	-4.09336	0.000138011	0.00368003	0.945221	K09815	Streptococcus pseudopneumoniae
	-4.81622	1.11668	-4.00912	0.000182242	0.00376841	0.699489	K07146	Streptococcus pseudopneumoniae
	-4.81194	2.57624	-3.94682	0.00022346	0.0039671	0.51453	K02015	Haemophilus parainfluenzae
	-4.8062	0.632664	-4.38922	5.097e-05	0.00322557	1.82895	K00134	Streptococcus pseudopneumoniae
	-4.80331	0.828648	-4.17592	0.000104837	0.00359221	1.18779	K01823	Streptococcus pseudopneumoniae
	-4.80263	0.878649	-4.11266	0.000129449	0.00365556	1.00168	K02518	Streptococcus pseudopneumoniae
	-4.80141	1.04939	-4.00966	0.000181919	0.00376841	0.701104	K00878	Streptococcus pseudopneumoniae
	-4.79698	0.960446	-4.24062	8.4373e-05	0.00359221	1.37959	K01142	Streptococcus pseudopneumoniae
	-4.7945	0.982272	-4.08601	0.000141413	0.00370084	0.923614	K01955	Streptococcus pseudopneumoniae
	-4.79198	1.09484	-4.37156	5.4137e-05	0.00330847	1.76927	K00783	Streptococcus salivarius
	-4.78517	0.977141	-4.23996	8.45617e-05	0.00359221	1.37898	K01962	Streptococcus pseudopneumoniae
	-4.78457	0.839523	-4.14546	0.000116061	0.00365556	1.0983	K08303	Streptococcus pseudopneumoniae
	-4.78322	0.87923	-4.07502	0.000146658	0.00370084	0.890163	K02372	Streptococcus pseudopneumoniae
	-4.78135	0.195555	-4.99686	6.068e-06	0.00154709	3.73695	K02013	Actinomyces naeslundii
	-4.78116	0.967238	-4.08352	0.000142588	0.00370084	0.916531	K09698	Streptococcus pseudopneumoniae
	-4.77913	0.815135	-4.13092	0.000121821	0.00365556	1.0557	K03978	Streptococcus pseudopneumoniae
	-4.77678	0.754275	-4.1971	9.76563e-05	0.00359221	1.25115	K02358	Streptococcus pseudopneumoniae
	-4.77556	0.98227	-3.99075	0.000193564	0.00382617	0.646174	K15772	Streptococcus pseudopneumoniae
	-4.7748	2.00717	-4.2921	7.09149e-05	0.00356677	1.52792	K03367	Streptococcus infantis
	-4.77205	1.01302	-3.98426	0.000197724	0.00382617	0.627027	K03706	Streptococcus pseudopneumoniae
	-4.77091	0.880329	-4.11366	0.00012902	0.00365556	1.00458	K03217	Streptococcus pseudopneumoniae
	-4.76986	0.969295	-4.07611	0.000146126	0.00370084	0.894565	K01938	Streptococcus pseudopneumoniae
	-4.76862	0.894841	-4.13394	0.000120603	0.00365556	1.06507	K03572	Streptococcus pseudopneumoniae
	-4.7651	0.378539	-4.99139	6.18792e-06	0.00154709	3.69604	K02990	Streptococcus cristatus
	-4.76432	0.806864	-4.16729	0.000107903	0.00359552	1.1628	K03431	Streptococcus pseudopneumoniae
	-4.76105	1.10572	-4.74777	1.46932e-05	0.0019883	2.90201	K02004	Streptococcus australis
	-4.75916	0.86207	-4.0802	0.000144163	0.00370084	0.906182	K09685	Streptococcus pseudopneumoniae
	-4.75724	1.03295	-3.99495	0.000190917	0.00382617	0.658361	K11145	Streptococcus pseudopneumoniae
	-4.75643	0.426164	-4.96536	6.79163e-06	0.00154709	3.61122	K01868	Streptococcus cristatus
	-4.75405	0.804695	-4.15035	0.000114183	0.00365556	1.11159	K06958	Streptococcus pseudopneumoniae
	-4.75275	0.89035	-4.11776	0.000127274	0.00365556	1.01755	K02926	Streptococcus pseudopneumoniae
	-4.7523	0.966131	-4.0279	0.000171327	0.00376841	0.75396	K10823	Streptococcus pseudopneumoniae
	-4.75207	0.81645	-4.36747	5.48965e-05	0.00333695	1.76394	K09747	Streptococcus salivarius
	-4.74742	0.241212	-5.0885	4.36667e-06	0.00137878	3.99964	K03205	Streptococcus cristatus
	-4.74643	0.791846	-4.13977	0.000118281	0.00365556	1.08144	K04096	Streptococcus pseudopneumoniae
	-4.74449	0.93565	-4.06254	0.000152833	0.00373603	0.855154	K03630	Streptococcus pseudopneumoniae
	-4.74271	0.991362	-3.97525	0.000203644	0.00386579	0.601566	K00215	Streptococcus pseudopneumoniae
	-4.74158	0.879907	-4.07635	0.000146013	0.00370084	0.895063	K01881	Streptococcus pseudopneumoniae
	-4.74104	0.89502	-4.079	0.000144736	0.00370084	0.903401	K00867	Streptococcus pseudopneumoniae
	-4.73391	0.905243	-4.06021	0.000154016	0.0037401	0.848015	K05362	Streptococcus pseudopneumoniae
	-4.73269	0.87439	-4.07141	0.000148417	0.00370285	0.880518	K01893	Streptococcus pseudopneumoniae
	-4.73246	0.828004	-4.25378	8.07129e-05	0.00359221	1.42028	K13292	Streptococcus pseudopneumoniae
	-4.73182	-0.0250139	-5.32233	1.8711e-06	0.000966762	4.79839	K02025	Actinomyces naeslundii
	-4.73011	0.702967	-4.77769	1.32231e-05	0.00190261	3.00751	K01819	Streptococcus australis
	-4.72772	2.41485	-3.78938	0.000371554	0.00490529	0.0707608	K02911	Streptococcus salivarius
	-4.72541	1.00311	-4.03169	0.000169208	0.00376841	0.765113	K02825	Streptococcus pseudopneumoniae
	-4.72361	0.923092	-4.07014	0.000149044	0.00370285	0.877775	K01491	Streptococcus pseudopneumoniae
	-4.72156	0.814638	-4.14062	0.000117949	0.00365556	1.08462	K02563	Streptococcus pseudopneumoniae
	-4.72081	0.919261	-4.05132	0.000158602	0.00376841	0.822695	K09861	Streptococcus pseudopneumoniae
	-4.72061	0.663822	-4.14031	0.000118069	0.00365556	1.08304	K02435	Streptococcus pseudopneumoniae
	-4.71825	1.30499	-4.57337	2.70322e-05	0.0026348	2.36399	K01992	Streptococcus australis
	-4.70712	0.988441	-4.05843	0.000154924	0.0037401	0.843253	K00105	Streptococcus pseudopneumoniae
	-4.70692	0.940643	-4.03036	0.000169949	0.00376841	0.761504	K01952	Streptococcus pseudopneumoniae
	-4.70666	0.914691	-3.99334	0.000191928	0.00382617	0.653877	K02777	Streptococcus pseudopneumoniae
	-4.70666	0.914691	-3.99334	0.000191928	0.00382617	0.653877	K20107	Streptococcus pseudopneumoniae
	-4.70666	0.914691	-3.99334	0.000191928	0.00382617	0.653877	K20108	Streptococcus pseudopneumoniae
	-4.7061	0.795071	-4.10433	0.000133081	0.00365556	0.977145	K00226	Streptococcus pseudopneumoniae
	-4.70472	0.182549	-4.93497	7.5697e-06	0.00154709	3.52366	K01755	Streptococcus mitis
	-4.70203	0.938174	-4.02778	0.000171398	0.00376841	0.753671	K11749	Streptococcus pseudopneumoniae
	-4.70177	1.04476	-3.99358	0.000191777	0.00382617	0.654923	K06173	Streptococcus pseudopneumoniae
	-4.70176	0.212	-4.93474	7.57591e-06	0.00154709	3.54012	K01951	Actinomyces naeslundii
	-4.70163	0.336744	-4.79582	1.24036e-05	0.00186719	3.09816	K18955	Actinomyces naeslundii
	-4.70113	0.843376	-4.04818	0.000160255	0.00376841	0.813304	K03497	Streptococcus pseudopneumoniae
	-4.70107	0.891898	-4.07402	0.000147142	0.00370084	0.8889	K00931	Streptococcus pseudopneumoniae
	-4.69373	1.95107	-3.99251	0.00019245	0.00382617	0.645362	K03088	Haemophilus parainfluenzae
	-4.69309	0.188747	-4.75922	1.4113e-05	0.00198052	2.97397	K01740	Rothia aeria
	-4.69292	0.861139	-4.08631	0.000141274	0.00370084	0.925095	K03544	Streptococcus pseudopneumoniae
	-4.68882	0.135597	-5.11762	3.93168e-06	0.00131445	4.08991	K02895	Streptococcus australis
	-4.68725	0.416224	-4.78388	1.29377e-05	0.00188542	3.03639	K00627	Streptococcus cristatus
	-4.68702	1.00289	-3.99784	0.000189114	0.00382617	0.667275	K02967	Streptococcus pseudopneumoniae
	-4.67923	0.898245	-4.07969	0.000144407	0.00370084	0.906112	K02338	Streptococcus pseudopneumoniae
	-4.67679	0.842227	-4.10419	0.00013314	0.00365556	0.978245	K01687	Streptococcus pseudopneumoniae
	-4.67542	2.61096	-4.30124	6.87534e-05	0.00351627	1.54362	K07491	Streptococcus parasanguinis
	-4.67097	0.839198	-4.04089	0.000164152	0.00376841	0.792046	K01914	Streptococcus pseudopneumoniae
	-4.67035	0.906477	-3.96805	0.000208494	0.00389794	0.581138	K01258	Streptococcus pseudopneumoniae
	-4.66268	0.907623	-4.01109	0.000181065	0.00376841	0.705947	K00849	Streptococcus pseudopneumoniae
	-4.66226	0.181351	-5.20171	2.90093e-06	0.00109916	4.36774	K02961	Streptococcus australis
	-4.66164	0.0649898	-4.96179	6.87866e-06	0.00154709	3.62682	K07478	Actinomyces naeslundii
	-4.66146	0.796791	-4.07895	0.000144762	0.00370084	0.903994	K02528	Streptococcus pseudopneumoniae
	-4.65602	0.797888	-4.0989	0.000135498	0.00365789	0.962127	K02860	Streptococcus pseudopneumoniae
	-4.65431	0.885336	-4.01593	0.000178209	0.00376841	0.719918	K01215	Streptococcus pseudopneumoniae
	-4.65428	0.835113	-4.01856	0.000176676	0.00376841	0.727463	K00705	Streptococcus pseudopneumoniae
	-4.65225	0.78241	-4.08477	0.000141995	0.00370084	0.92075	K03784	Streptococcus pseudopneumoniae
	-4.65019	0.693315	-4.10573	0.000132461	0.00365556	0.981761	K00925	Streptococcus pseudopneumoniae
	-4.64903	0.847762	-4.04377	0.000162603	0.00376841	0.801035	K07010	Streptococcus pseudopneumoniae
	-4.64842	2.02807	-3.88505	0.000273113	0.00433586	0.339701	K03386	Haemophilus parainfluenzae
	-4.64402	0.816574	-4.05439	0.000157003	0.00376841	0.831899	K21567	Streptococcus pseudopneumoniae
	-4.64327	0.610654	-5.04466	5.1121e-06	0.00149366	3.84198	K00962	Streptococcus australis
	-4.6418	0.953789	-3.98239	0.000198937	0.00382617	0.622891	K00965	Streptococcus pseudopneumoniae
	-4.63597	-0.169633	-5.12584	3.8168e-06	0.00131445	4.1617	K00797	Actinomyces naeslundii
	-4.63092	0.857155	-4.02478	0.000173096	0.00376841	0.745894	K03702	Streptococcus pseudopneumoniae
	-4.63016	0.816189	-3.99461	0.000191131	0.00382617	0.657939	K00800	Streptococcus pseudopneumoniae
	-4.62718	0.785947	-3.98849	0.000195005	0.00382617	0.640503	K02878	Streptococcus pseudopneumoniae
	-4.62637	0.851571	-4.01753	0.000177274	0.00376841	0.724776	K03596	Streptococcus pseudopneumoniae
	-4.62494	0.855144	-4.02041	0.000175608	0.00376841	0.732011	K06023	Streptococcus pseudopneumoniae
	-4.62249	0.0510699	-4.84335	1.04838e-05	0.00177864	3.2424	K10778	Rothia aeria
	-4.61587	0.700068	-4.04112	0.000164027	0.00376841	0.793362	K01736	Streptococcus pseudopneumoniae
	-4.61465	-0.0764767	-4.95581	7.02724e-06	0.00154709	3.60923	K02004	Actinomyces naeslundii
	-4.61307	1.28468	-4.1008	0.00013465	0.00365789	0.960892	K01821	Streptococcus salivarius
	-4.61186	0.531983	-4.32564	6.3293e-05	0.0034813	1.63625	K03095	Streptococcus pseudopneumoniae
	-4.60302	1.39434	-4.22257	8.96552e-05	0.00359221	1.32078	K02878	Haemophilus parainfluenzae
	-4.60156	0.938161	-3.94404	0.000225494	0.00398127	0.51242	K00688	Streptococcus pseudopneumoniae
	-4.60122	0.874873	-3.98644	0.000196315	0.00382617	0.634752	K00789	Streptococcus pseudopneumoniae
	-4.60087	1.32311	-3.99758	0.000189276	0.00382617	0.662765	K00882	Streptococcus salivarius
	-4.59719	0.210101	-5.01422	5.70199e-06	0.00154709	3.76221	K02965	Streptococcus australis
	-4.59343	0.808795	-4.01627	0.000178009	0.00376841	0.721122	K07456	Streptococcus pseudopneumoniae
	-4.59176	1.32577	-3.97001	0.000207163	0.00388585	0.582641	K03584	Streptococcus salivarius
	-4.58981	0.551246	-4.88849	8.93181e-06	0.00161155	3.3441	K02950	Streptococcus australis
	-4.58819	1.55275	-4.14603	0.000115841	0.00365556	1.09516	K09897	Haemophilus parainfluenzae
	-4.58205	0.727739	-4.0442	0.000162372	0.00376841	0.80255	K16511	Streptococcus pseudopneumoniae
	-4.58128	0.667628	-4.02892	0.000170759	0.00376841	0.757141	K00954	Streptococcus pseudopneumoniae
	-4.58098	0.816341	-3.94932	0.000221646	0.0039671	0.527547	K01810	Streptococcus pseudopneumoniae
	-4.58041	0.601236	-4.10153	0.000134321	0.00365789	0.970191	K06941	Streptococcus pseudopneumoniae
	-4.57906	0.30858	-4.75295	1.44278e-05	0.0019883	2.94066	K01872	Streptococcus cristatus
	-4.57848	0.769588	-3.97861	0.00020142	0.00383507	0.612065	K03284	Streptococcus pseudopneumoniae
	-4.57786	-0.114812	-5.17411	3.20593e-06	0.00117554	4.31625	K13527	Actinomyces naeslundii
	-4.57722	0.660693	-4.15874	0.000111029	0.00362633	1.13831	K06024	Streptococcus pseudopneumoniae
	-4.57445	0.802886	-4.00406	0.000185294	0.0037882	0.685698	K12267	Streptococcus pseudopneumoniae
	-4.57341	0.68175	-4.08327	0.000142704	0.00370084	0.917051	K01876	Streptococcus pseudopneumoniae
	-4.57252	0.733525	-3.98239	0.00019894	0.00382617	0.622486	K03367	Streptococcus pseudopneumoniae
	-4.56944	0.884594	-3.90944	0.000252354	0.00415972	0.413245	K02564	Streptococcus pseudopneumoniae
	-4.56784	0.73939	-4.45837	4.0217e-05	0.00302746	2.03354	K01775	Streptococcus salivarius
	-4.56607	0.865502	-3.90748	0.000253967	0.00415972	0.407635	K03151	Streptococcus pseudopneumoniae
	-4.56535	0.659127	-4.09882	0.000135535	0.00365789	0.962441	K01624	Streptococcus pseudopneumoniae
	-4.56476	0.043655	-5.00295	5.937e-06	0.00154709	3.73233	K01803	Streptococcus cristatus
	-4.56044	0.208116	-4.8314	1.09372e-05	0.00180179	3.19129	K01873	Streptococcus cristatus
	-4.55979	0.616457	-4.69819	1.74884e-05	0.00212537	2.7517	K02003	Streptococcus australis
	-4.55772	0.740728	-4.02221	0.000174571	0.00376841	0.738454	K03601	Streptococcus pseudopneumoniae
	-4.55681	0.817018	-3.94946	0.000221543	0.0039671	0.528023	K01875	Streptococcus pseudopneumoniae
	-4.55197	0.78817	-3.96192	0.000212712	0.00390732	0.563554	K00962	Streptococcus pseudopneumoniae
	-4.55078	1.46402	-4.26169	7.85886e-05	0.00359221	1.4345	K02876	Haemophilus parainfluenzae
	-4.55017	0.495379	-4.78626	1.28293e-05	0.00188542	3.02328	K01588	Streptococcus australis
	-4.54965	0.815761	-3.91732	0.000245984	0.00415851	0.435741	K00036	Streptococcus pseudopneumoniae
	-4.54694	0.501034	-4.34081	6.01139e-05	0.00343374	1.66259	K02909	Neisseria flavescens
	-4.54684	0.676426	-4.14435	0.00011649	0.00365556	1.09516	K03686	Streptococcus pseudopneumoniae
	-4.5465	1.31322	-3.96579	0.000210041	0.00390639	0.573016	K01755	Streptococcus salivarius
	-4.54625	0.683143	-4.04661	0.000161089	0.00376841	0.808747	K00075	Streptococcus pseudopneumoniae
	-4.54593	1.57377	-4.03256	0.000168719	0.00376841	0.763529	K02892	Streptococcus salivarius
	-4.54422	2.06394	-3.87034	0.000286423	0.00440564	0.297505	K01992	Streptococcus salivarius
	-4.53918	1.03136	-3.86031	0.000295854	0.00445388	0.272866	K03073	Streptococcus salivarius
	-4.53858	0.76452	-3.98252	0.000198857	0.00382617	0.623333	K03742	Streptococcus pseudopneumoniae
	-4.53837	0.743638	-3.90287	0.000257795	0.00419821	0.394365	K03979	Streptococcus pseudopneumoniae
	-4.53643	0.15531	-4.53424	3.09588e-05	0.00272125	2.27026	K02874	Streptococcus sp UMB1385
	-4.536	0.802877	-4.34136	6.00018e-05	0.00343374	1.68011	K03625	Streptococcus salivarius
	-4.53445	0.764699	-3.95251	0.00021935	0.00396398	0.536768	K02355	Streptococcus pseudopneumoniae
	-4.5305	0.108764	-4.97557	6.54812e-06	0.00154709	3.65051	K02837	Streptococcus cristatus
	-4.52885	0.654895	-3.99285	0.000192238	0.00382617	0.653502	K02994	Streptococcus pseudopneumoniae
	-4.52832	0.619354	-4.9016	8.52498e-06	0.00161155	3.38927	K00927	Streptococcus australis
	-4.52573	0.751434	-3.96589	0.00020997	0.00390639	0.575322	K05352	Streptococcus pseudopneumoniae
	-4.52551	-0.130859	-5.07012	4.66516e-06	0.00143321	3.97886	K01733	Actinomyces naeslundii
	-4.52546	0.590872	-4.14792	0.000115114	0.00365556	1.10655	K08681	Streptococcus pseudopneumoniae
	-4.52439	0.55018	-4.7399	1.5106e-05	0.00199662	2.8839	K02876	Streptococcus australis
	-4.52391	-0.0880552	-4.61439	2.34393e-05	0.00238783	2.52204	K02313	Streptococcus pseudopneumoniae
	-4.52043	0.766615	-3.92806	0.000237539	0.00410247	0.466581	K02115	Streptococcus pseudopneumoniae
	-4.51873	0.598873	-4.05833	0.000154974	0.0037401	0.843461	K13940	Streptococcus pseudopneumoniae
	-4.51791	0.347971	-4.70406	1.71323e-05	0.00211677	2.78869	K00158	Streptococcus cristatus
	-4.51252	1.6341	-3.9379	0.000230049	0.00402922	0.491226	K02874	Haemophilus parainfluenzae
	-4.51042	0.72543	-3.96834	0.000208294	0.00389794	0.58261	K03046	Streptococcus pseudopneumoniae
	-4.51035	0.719552	-4.06679	0.000150703	0.00371593	0.866817	K03100	Streptococcus pseudopneumoniae
	-4.50688	0.915211	-3.87637	0.000280895	0.00437388	0.319036	K02963	Streptococcus pseudopneumoniae
	-4.50682	1.44026	-3.89429	0.000265062	0.00426765	0.366361	K03076	Streptococcus salivarius
	-4.50323	-0.121948	-4.85273	1.01412e-05	0.0017466	3.2682	K01596	Rothia aeria
	-4.50165	0.00135809	-4.79648	1.23749e-05	0.00186719	3.0985	K02033	Actinomyces naeslundii
	-4.50136	0.950348	-3.89711	0.000262658	0.00425304	0.378313	K06949	Streptococcus pseudopneumoniae
	-4.49948	1.33332	-3.98059	0.000200117	0.00382617	0.610865	K12296	Streptococcus mitis
	-4.4988	2.47573	-3.76891	0.000396658	0.00498799	0.0145777	K10716	Streptococcus salivarius
	-4.49561	0.700959	-3.92663	0.00023865	0.00410481	0.462388	K03697	Streptococcus pseudopneumoniae
	-4.49432	0.206263	-4.21778	9.11091e-05	0.00359221	1.31613	K03327	Streptococcus pseudopneumoniae
	-4.4934	0.146975	-4.49775	3.51179e-05	0.00284364	2.16225	K09772	Streptococcus pseudopneumoniae
	-4.49016	1.40005	-3.91304	0.000249422	0.00415851	0.419589	K02961	Streptococcus salivarius
	-4.48772	0.768238	-3.92879	0.000236976	0.00410001	0.469027	K00820	Streptococcus pseudopneumoniae
	-4.4815	0.83068	-3.85598	0.000300011	0.00447798	0.261115	K02520	Streptococcus pseudopneumoniae
	-4.48119	1.67353	-3.98394	0.000197933	0.00382617	0.621537	K02879	Haemophilus parainfluenzae
	-4.48029	0.561559	-4.0449	0.000161997	0.00376841	0.805248	K01495	Streptococcus pseudopneumoniae
	-4.47853	-0.0705322	-4.98351	6.36488e-06	0.00154709	3.66419	K03790	Streptococcus australis
	-4.47653	0.58333	-4.14277	0.000117105	0.00365556	1.08965	K11041	Streptococcus pseudopneumoniae
	-4.47625	0.833041	-3.83813	0.000317764	0.00463079	0.210609	K07568	Streptococcus pseudopneumoniae
	-4.47367	0.395969	-4.7192	1.62457e-05	0.00209134	2.82177	K00820	Streptococcus australis
	-4.47364	1.6777	-3.8158	0.00034141	0.00474426	0.145479	K02890	Streptococcus salivarius
	-4.47287	0.54662	-4.83261	1.08905e-05	0.00180179	3.18541	K00759	Rothia mucilaginosa
	-4.47218	0.752644	-3.98273	0.000198719	0.00382617	0.624414	K06215	Streptococcus pseudopneumoniae
	-4.47022	0.621948	-3.97202	0.000205805	0.00388114	0.593246	K01803	Streptococcus pseudopneumoniae
	-4.4702	2.1001	-3.87389	0.000283153	0.00437532	0.308838	K02078	Haemophilus parainfluenzae
	-4.46891	1.70838	-3.87809	0.000279335	0.00436941	0.320187	K02954	Haemophilus parainfluenzae
	-4.46769	0.592835	-4.02599	0.000172413	0.00376841	0.750143	K02687	Streptococcus pseudopneumoniae
	-4.46719	0.576122	-4.47142	3.8452e-05	0.00299373	2.07507	K06958	Streptococcus salivarius
	-4.46479	0.161799	-4.6479	2.08537e-05	0.0023014	2.61753	K02835	Streptococcus cristatus
	-4.45992	0.721521	-3.89463	0.000264774	0.00426765	0.370988	K01304	Streptococcus pseudopneumoniae
	-4.45799	1.18971	-3.87824	0.000279197	0.00436941	0.321206	K03536	Streptococcus salivarius
	-4.45701	0.302035	-4.86216	9.8076e-06	0.00174192	3.26999	K02994	Streptococcus australis
	-4.45565	1.62706	-4.00748	0.000183228	0.00376841	0.689242	K02996	Streptococcus salivarius
	-4.45557	0.592805	-4.02234	0.000174494	0.00376841	0.739176	K01609	Streptococcus pseudopneumoniae
	-4.45402	-0.0151932	-4.45643	4.04858e-05	0.00302765	2.03922	K02033	Actinomyces sp ICM47
	-4.45261	0.014155	-4.7482	1.4671e-05	0.0019883	2.94855	K11189	Actinomyces naeslundii
	-4.45137	0.668344	-3.88698	0.000271415	0.00432322	0.349156	K05837	Streptococcus pseudopneumoniae
	-4.45001	-0.0620953	-4.89127	8.84416e-06	0.00161155	3.40406	K00975	Actinomyces naeslundii
	-4.44662	0.550842	-4.04356	0.000162714	0.00376841	0.800857	K04043	Streptococcus pseudopneumoniae
	-4.44609	0.336017	-4.31675	6.52316e-05	0.00351627	1.60935	K03570	Streptococcus pseudopneumoniae
	-4.44434	0.600842	-4.0342	0.000167815	0.00376841	0.773059	K19002	Streptococcus pseudopneumoniae
	-4.4438	0.462206	-4.69375	1.77628e-05	0.00212537	2.74561	K03530	Streptococcus australis
	-4.44368	0.621291	-4.06977	0.000149223	0.00370285	0.877157	K01868	Streptococcus pseudopneumoniae
	-4.44232	0.715576	-3.93997	0.000228503	0.00401697	0.500967	K01879	Streptococcus pseudopneumoniae
	-4.44051	1.70673	-3.85325	0.000302668	0.0045031	0.250461	K02890	Haemophilus parainfluenzae
	-4.43965	2.88343	-3.77364	0.000390721	0.00498298	0.0277505	K01990	Streptococcus mitis
	-4.43559	0.625509	-3.91169	0.000250516	0.00415972	0.419928	K01887	Streptococcus pseudopneumoniae
	-4.43552	0.758246	-3.87733	0.000280026	0.00436941	0.321873	K01866	Streptococcus pseudopneumoniae
	-4.43522	1.28057	-4.07042	0.000148904	0.00370285	0.873542	K02992	Haemophilus parainfluenzae
	-4.43233	0.70613	-3.90996	0.00025193	0.00415972	0.415062	K02931	Streptococcus pseudopneumoniae
	-4.43182	0.67777	-4.07452	0.0001469	0.00370084	0.891086	K01657	Streptococcus pseudopneumoniae
	-4.4282	0.256044	-4.62558	2.25424e-05	0.00238212	2.54699	K00549	Streptococcus cristatus
	-4.4278	0.745998	-3.85285	0.000303059	0.0045031	0.252276	K02621	Streptococcus pseudopneumoniae
	-4.4264	1.10395	-4.02801	0.000171269	0.00376841	0.751143	K02036	Streptococcus salivarius
	-4.42373	0.732773	-3.94777	0.000222765	0.0039671	0.523771	K04094	Streptococcus pseudopneumoniae
	-4.42051	0.660749	-3.8613	0.000294905	0.00445388	0.276322	K19971	Streptococcus pseudopneumoniae
	-4.4196	0.56692	-4.67091	1.92423e-05	0.00220274	2.66972	K02358	Streptococcus australis
	-4.41957	1.3375	-4.1144	0.000128703	0.00365556	1.0024	K01719	Haemophilus parainfluenzae
	-4.41848	2.11242	-4.18158	0.000102869	0.00359221	1.19074	K02313	Streptococcus mitis
	-4.41819	0.698221	-3.90575	0.000255396	0.00417109	0.403085	K02948	Streptococcus pseudopneumoniae
	-4.41772	1.24222	-3.94648	0.00022371	0.0039671	0.515532	K00057	Streptococcus salivarius
	-4.41628	4.15117	-3.4887	0.000953325	0.00756698	-0.745159	K03574	Streptococcus mitis
	-4.41604	0.670717	-3.91937	0.000244346	0.0041579	0.441988	K10563	Streptococcus pseudopneumoniae
	-4.41494	0.560694	-4.00911	0.000182248	0.00376841	0.700778	K07560	Streptococcus pseudopneumoniae
	-4.41161	0.5304	-4.07395	0.000147176	0.00370084	0.889125	K00788	Streptococcus pseudopneumoniae
	-4.40829	0.697926	-3.87556	0.000281635	0.00437498	0.316828	K01817	Streptococcus pseudopneumoniae
	-4.40172	1.67378	-3.91353	0.000249028	0.00415851	0.420253	K01933	Streptococcus salivarius
	-4.39814	1.66897	-3.80197	0.000356887	0.00481339	0.107691	K02970	Haemophilus parainfluenzae
	-4.39545	0.711486	-3.85694	0.000299086	0.00447398	0.263975	K03798	Streptococcus pseudopneumoniae
	-4.3951	0.677839	-3.95081	0.000220572	0.0039671	0.53253	K01588	Streptococcus pseudopneumoniae
	-4.39462	1.98895	-4.01112	0.000181049	0.00376841	0.703408	K02879	Streptococcus infantis
	-4.3925	0.205523	-4.38717	5.13279e-05	0.00322557	1.82459	K15771	Streptococcus pseudopneumoniae
	-4.39097	0.73321	-3.86006	0.00029609	0.00445388	0.272795	K04567	Streptococcus pseudopneumoniae
	-4.38765	1.79873	-3.77919	0.000383859	0.00496509	0.0428929	K07090	Haemophilus parainfluenzae
	-4.38764	0.681161	-3.86427	0.000292089	0.00444469	0.284692	K00014	Streptococcus pseudopneumoniae
	-4.38677	0.590855	-3.94667	0.000223565	0.0039671	0.52033	K12952	Streptococcus pseudopneumoniae
	-4.38666	-0.0363336	-4.69664	1.75839e-05	0.00212537	2.78648	K03043	Actinomyces naeslundii
	-4.38612	-0.209717	-4.93066	7.68678e-06	0.00154709	3.50253	K05592	Streptococcus australis
	-4.3858	0.510618	-3.92326	0.000241275	0.00412526	0.453104	K06878	Streptococcus pseudopneumoniae
	-4.38306	1.04352	-4.26783	7.69769e-05	0.00359221	1.44481	K02956	Streptococcus australis
	-4.37854	0.416008	-4.08763	0.00014066	0.00370084	0.930286	K02899	Streptococcus pseudopneumoniae
	-4.37842	0.405351	-4.12058	0.000126084	0.00365556	1.02754	K00554	Streptococcus pseudopneumoniae
	-4.37649	0.374771	-4.02666	0.000172033	0.00376841	0.752112	K11753	Streptococcus pseudopneumoniae
	-4.37175	0.677549	-3.94727	0.000223131	0.0039671	0.522124	K04077	Streptococcus pseudopneumoniae
	-4.37092	0.647311	-3.83966	0.00031621	0.00462	0.21496	K03655	Streptococcus pseudopneumoniae
	-4.3694	0.635106	-3.91297	0.00024948	0.00415851	0.423419	K01839	Streptococcus pseudopneumoniae
	-4.36847	3.66455	-3.43808	0.00111274	0.00807846	-0.878098	K03571	Streptococcus mitis
	-4.36729	0.597801	-3.87445	0.000282646	0.00437532	0.313692	K05592	Streptococcus pseudopneumoniae
	-4.36677	0.638023	-3.80713	0.000351033	0.00481326	0.123133	K01462	Streptococcus pseudopneumoniae
	-4.36591	1.38437	-3.82049	0.000336308	0.00472914	0.159029	K03070	Streptococcus salivarius
	-4.36454	0.594539	-3.85793	0.00029813	0.00447077	0.266753	K01989	Streptococcus pseudopneumoniae
	-4.36354	0.165	-4.62756	2.23875e-05	0.00238212	2.54095	K01520	Streptococcus australis
	-4.36297	1.01786	-4.22483	8.89763e-05	0.00359221	1.33027	K03700	Streptococcus mitis
	-4.35921	0.633202	-3.89859	0.000261395	0.00423862	0.382695	K01972	Streptococcus pseudopneumoniae
	-4.35887	1.21613	-3.97291	0.000205206	0.00388114	0.591027	K02111	Streptococcus salivarius
	-4.35869	0.72939	-4.04178	0.000163673	0.00376841	0.795098	K02914	Streptococcus salivarius
	-4.35614	0.768386	-3.69162	0.000506923	0.00567095	-0.198694	K02895	Streptococcus pseudopneumoniae
	-4.35485	0.649041	-3.89572	0.00026384	0.00426004	0.374316	K02433	Streptococcus pseudopneumoniae
	-4.34668	-0.0416738	-4.61331	2.35275e-05	0.00238783	2.51899	K00161	Rothia aeria
	-4.34536	0.0280749	-4.50661	3.40598e-05	0.00280549	2.19052	K04077	Rothia aeria
	-4.34425	0.611193	-3.84384	0.000311981	0.00458177	0.226788	K01807	Streptococcus pseudopneumoniae
	-4.34002	0.604301	-3.89632	0.000263331	0.00425787	0.376052	K02837	Streptococcus pseudopneumoniae
	-4.33945	0.649909	-3.80445	0.000354056	0.00481339	0.115582	K02114	Streptococcus pseudopneumoniae
	-4.33772	0.615458	-3.82946	0.000326757	0.00467201	0.186112	K01772	Streptococcus pseudopneumoniae
	-4.33735	0.469291	-4.00887	0.000182394	0.00376841	0.70022	K03466	Streptococcus pseudopneumoniae
	-4.3343	1.1651	-3.99815	0.000188924	0.00382617	0.665067	K03700	Streptococcus salivarius
	-4.33371	0.256026	-4.5675	2.7589e-05	0.00263798	2.35973	K17320	Streptococcus australis
	-4.33171	1.479	-3.78882	0.00037223	0.00490846	0.0695358	K02954	Streptococcus salivarius
	-4.32999	0.498105	-3.92492	0.00023998	0.00412062	0.458225	K00052	Streptococcus pseudopneumoniae
	-4.32995	1.00728	-4.12401	0.000124653	0.00365556	1.03138	K06024	Streptococcus salivarius
	-4.32977	1.64239	-3.73	0.000448933	0.00534977	-0.0927721	K09890	Haemophilus parainfluenzae
	-4.32943	0.652516	-3.79721	0.000362366	0.00481339	0.0952171	K01892	Streptococcus pseudopneumoniae
	-4.32797	1.0444	-3.90699	0.000254374	0.00416039	0.403541	K02313	Streptococcus salivarius
	-4.32774	1.27819	-4.14149	0.000117606	0.00365556	1.08083	K03218	Haemophilus parainfluenzae
	-4.32666	0.482227	-4.70408	1.71312e-05	0.00211677	2.77673	K01873	Streptococcus australis
	-4.32621	-0.213601	-4.74213	1.4988e-05	0.00199662	2.93381	K09811	Actinomyces naeslundii
	-4.32607	-0.196196	-4.80572	1.19772e-05	0.00186719	3.13177	K11737	Actinomyces naeslundii
	-4.32544	1.67483	-3.80008	0.000359048	0.00481339	0.101623	K02471	Haemophilus parainfluenzae
	-4.32524	1.36369	-3.99153	0.000193072	0.00382617	0.645781	K03648	Haemophilus parainfluenzae
	-4.32399	2.88261	-3.46044	0.00103942	0.00781858	-0.820007	K02907	Streptococcus salivarius
	-4.32312	1.62179	-3.804	0.000354577	0.00481339	0.112726	K01588	Streptococcus salivarius
	-4.32157	0.494369	-3.96382	0.000211397	0.00390639	0.5693	K03664	Streptococcus pseudopneumoniae
	-4.32109	0.611005	-4.55795	2.85176e-05	0.00263798	2.3229	K02933	Streptococcus australis
	-4.32098	0.919563	-4.07331	0.000147487	0.00370084	0.882895	K02834	Streptococcus salivarius
	-4.32079	0.315802	-3.88092	0.000276788	0.00436941	0.332179	K16924	Streptococcus pseudopneumoniae
	-4.31954	1.60961	-3.67765	0.000529751	0.00577587	-0.236929	K02902	Haemophilus parainfluenzae
	-4.31817	1.59508	-3.77368	0.000390673	0.00498298	0.0277152	K02864	Haemophilus parainfluenzae
	-4.31788	0.662	-3.79575	0.000364066	0.00482887	0.0911167	K03545	Streptococcus pseudopneumoniae
	-4.31692	0.694212	-3.67111	0.000540785	0.00581798	-0.255387	K03624	Streptococcus pseudopneumoniae
	-4.31519	0.24751	-4.23204	8.68449e-05	0.00359221	1.35787	K01940	Streptococcus pseudopneumoniae
	-4.31465	-0.148816	-4.82655	1.11267e-05	0.00180682	3.16705	K15051	Streptococcus australis
	-4.31403	0.493962	-3.92339	0.000241176	0.00412526	0.453458	K16898	Streptococcus pseudopneumoniae
	-4.31389	0.158288	-4.62443	2.2633e-05	0.00238212	2.53545	K01989	Streptococcus australis
	-4.31377	1.40467	-3.92276	0.000241671	0.00412526	0.448952	K03586	Haemophilus parainfluenzae
	-4.31299	-0.583933	-4.85471	1.007e-05	0.0017466	3.28966	K01153	Streptococcus cristatus
	-4.3128	-0.145051	-4.64147	2.13269e-05	0.00233099	2.60639	K00297	Rothia aeria
	-4.31126	3.96022	-3.53913	0.000816224	0.00708377	-0.611209	K01821	Streptococcus mitis
	-4.31092	0.0830318	-4.26637	7.73576e-05	0.00359221	1.46003	K00783	Streptococcus pseudopneumoniae
	-4.31084	0.517687	-3.92767	0.00023784	0.00410247	0.465899	K02519	Streptococcus pseudopneumoniae
	-4.30686	1.51421	-3.80328	0.000355395	0.00481339	0.110326	K02950	Haemophilus parainfluenzae
	-4.30379	0.556891	-4.43669	4.3326e-05	0.0030974	1.95326	K03367	Streptococcus australis
	-4.3022	0.668223	-3.78701	0.000374385	0.00490846	0.0665296	K11072	Streptococcus pseudopneumoniae
	-4.29936	2.33119	-3.61319	0.000648478	0.00630022	-0.412313	K06196	Streptococcus mitis
	-4.29886	1.50139	-3.77495	0.00038909	0.00498298	0.0310484	K02529	Streptococcus salivarius
	-4.29795	0.435785	-3.97177	0.000205975	0.00388114	0.593356	K07042	Streptococcus pseudopneumoniae
	-4.29735	0.787415	-3.77106	0.000393958	0.00498365	0.0216857	K01689	Streptococcus pseudopneumoniae
	-4.29635	0.652981	-3.82105	0.000335699	0.00472914	0.162377	K00604	Streptococcus pseudopneumoniae
	-4.29225	1.51848	-3.93303	0.000233727	0.00406861	0.47635	K00602	Streptococcus salivarius
	-4.29109	1.2258	-3.93248	0.000234147	0.00406877	0.475277	K02003	Streptococcus salivarius
	-4.28925	4.04658	-3.51216	0.000887011	0.00734352	-0.682673	K02036	Streptococcus mitis
	-4.28857	0.00055534	-4.40751	4.78804e-05	0.00322557	1.89123	K03724	Rothia aeria
	-4.28773	3.59198	-3.51641	0.000875475	0.00727983	-0.671644	K03210	Streptococcus mitis
	-4.2868	0.440157	-4.56434	2.78931e-05	0.00263798	2.34171	K02906	Streptococcus australis
	-4.28626	1.36867	-3.81947	0.000337409	0.00472914	0.156138	K07742	Streptococcus salivarius
	-4.28576	0.534811	-3.79844	0.000360944	0.00481339	0.098633	K01925	Streptococcus pseudopneumoniae
	-4.28535	1.32166	-3.90974	0.000252111	0.00415972	0.412869	K04078	Streptococcus mitis
	-4.28386	1.60517	-3.84179	0.000314045	0.00459428	0.218439	K00604	Haemophilus parainfluenzae
	-4.28283	-0.208873	-4.8967	8.67489e-06	0.00161155	3.39805	K05366	Streptococcus australis
	-4.2828	0.455637	-3.86044	0.000295727	0.00445388	0.273941	K00974	Streptococcus pseudopneumoniae
	-4.28008	0.45968	-3.90871	0.000252957	0.00415972	0.411718	K04042	Streptococcus pseudopneumoniae
	-4.2795	0.488663	-4.02541	0.000172738	0.00376841	0.747979	K02109	Streptococcus oralis
	-4.27946	1.42701	-3.6856	0.00051664	0.0057142	-0.21514	K00806	Streptococcus salivarius
	-4.27459	0.637879	-3.81844	0.000338526	0.00472955	0.155003	K06148	Streptococcus pseudopneumoniae
	-4.2735	1.26341	-3.95061	0.000220714	0.0039671	0.529634	K02834	Haemophilus parainfluenzae
	-4.27132	0.924717	-3.88451	0.000273593	0.00433742	0.340905	K00648	Streptococcus salivarius
	-4.26892	0.549923	-3.74471	0.000428434	0.00523247	-0.0518118	K09761	Streptococcus pseudopneumoniae
	-4.26696	1.19106	-3.7116	0.000475897	0.00550307	-0.143777	K02965	Streptococcus salivarius
	-4.26648	0.74285	-4.18137	0.000102941	0.00359221	1.20113	K03439	Streptococcus salivarius
	-4.2648	4.01104	-3.45861	0.00104526	0.00784255	-0.824866	K02954	Streptococcus mitis
	-4.26247	0.510056	-3.83674	0.00031919	0.00463968	0.206729	K03215	Streptococcus pseudopneumoniae
	-4.26068	0.572426	-3.77142	0.000393497	0.00498365	0.022707	K16926	Streptococcus pseudopneumoniae
	-4.25955	1.26183	-3.74387	0.000429584	0.005238	-0.0546809	K03621	Streptococcus salivarius
	-4.25856	1.18624	-3.96183	0.000212776	0.00390732	0.561267	K03177	Haemophilus parainfluenzae
	-4.2546	2.20892	-3.92971	0.000236269	0.00409401	0.467383	K00954	Streptococcus mitis
	-4.25365	-0.342319	-4.79399	1.24841e-05	0.00186719	3.09569	K01921	Actinomyces naeslundii
	-4.25185	0.415925	-3.98156	0.000199479	0.00382617	0.621099	K00876	Streptococcus pseudopneumoniae
	-4.25129	0.450955	-3.81189	0.000345718	0.00476336	0.13653	K01937	Streptococcus pseudopneumoniae
	-4.25001	0.688951	-4.01202	0.000180515	0.00376841	0.70794	K01693	Streptococcus salivarius
	-4.24964	0.458314	-4.48993	3.6077e-05	0.00284783	2.11702	K09698	Streptococcus australis
	-4.24876	1.33614	-3.91592	0.000247099	0.00415851	0.429948	K07106	Haemophilus parainfluenzae
	-4.24822	1.04347	-3.91376	0.000248842	0.00415851	0.423955	K03544	Streptococcus salivarius
	-4.24502	0.653293	-4.34708	5.88442e-05	0.00343374	1.68314	K00134	Streptococcus australis
	-4.24438	0.606698	-3.77123	0.000393739	0.00498365	0.0222127	K02835	Streptococcus pseudopneumoniae
	-4.24363	1.20045	-3.72111	0.000461769	0.00541127	-0.117389	K02926	Streptococcus salivarius
	-4.24104	1.27629	-3.78204	0.000380385	0.00494872	0.0514294	K02876	Streptococcus salivarius
	-4.24095	1.52206	-3.74131	0.000433092	0.005238	-0.0613346	K03073	Haemophilus parainfluenzae
	-4.24044	0.0668312	-4.46287	3.96005e-05	0.00302746	2.04758	K19689	Streptococcus cristatus
	-4.23959	0.557453	-3.79981	0.000359358	0.00481339	0.102449	K02112	Streptococcus pseudopneumoniae
	-4.23613	1.81653	-3.83124	0.000324887	0.00467163	0.188487	K03570	Streptococcus mitis
	-4.2357	3.29627	-3.48869	0.000953336	0.00756698	-0.744667	K15051	Streptococcus mitis
	-4.23429	1.79064	-3.64979	0.000578272	0.00598109	-0.312938	K02016	Haemophilus parainfluenzae
	-4.23358	2.79318	-3.61624	0.000642323	0.00627258	-0.404075	K02493	Streptococcus mitis
	-4.23325	0.589991	-3.82185	0.000334842	0.00472814	0.164631	K00648	Streptococcus pseudopneumoniae
	-4.2294	-0.0178483	-4.49401	3.55733e-05	0.00284762	2.15589	K01783	Actinomyces naeslundii
	-4.22866	0.604909	-3.79828	0.000361124	0.00481339	0.0982442	K03553	Streptococcus pseudopneumoniae
	-4.22842	1.1094	-3.82987	0.00032632	0.00467163	0.186079	K09748	Streptococcus salivarius
	-4.2284	0.315502	-4.38864	5.10713e-05	0.00322557	1.80967	K01635	Streptococcus australis
	-4.22782	1.66895	-3.7528	0.000417561	0.00513126	-0.0301042	K01619	Haemophilus parainfluenzae
	-4.22459	0.563912	-4.14336	0.000116877	0.00365556	1.08997	K17758	Streptococcus oralis
	-4.2231	0.619545	-3.71377	0.000472629	0.00548804	-0.137864	K03701	Streptococcus pseudopneumoniae
	-4.22268	0.503726	-3.83908	0.000316794	0.0046226	0.213338	K01945	Streptococcus pseudopneumoniae
	-4.22229	1.56373	-3.75561	0.00041384	0.00511968	-0.0221395	K02825	Haemophilus parainfluenzae
	-4.22106	2.05738	-3.38363	0.00131239	0.00887545	-1.02065	K00554	Haemophilus parainfluenzae
	-4.21999	-0.152067	-4.50299	3.44891e-05	0.00282041	2.18529	K06200	Actinomyces naeslundii
	-4.21709	1.43654	-3.68019	0.000525537	0.00576255	-0.229843	K03753	Haemophilus parainfluenzae
	-4.21579	3.33342	-3.63762	0.000600769	0.00609727	-0.346675	K07052	Streptococcus mitis
	-4.21526	1.47845	-3.73855	0.000436916	0.00526806	-0.0693607	K00346	Haemophilus parainfluenzae
	-4.21513	1.27272	-3.75768	0.00041112	0.00511359	-0.0158051	K02956	Streptococcus salivarius
	-4.21469	4.02246	-3.43586	0.00112029	0.00811106	-0.883606	K17320	Streptococcus mitis
	-4.21456	0.573111	-3.72559	0.000455265	0.00537383	-0.105468	K02906	Streptococcus pseudopneumoniae
	-4.21326	1.7364	-3.65511	0.000568681	0.00594438	-0.298616	K02013	Streptococcus salivarius
	-4.21173	0.812473	-4.03115	0.000169506	0.00376841	0.760648	K15772	Streptococcus salivarius
	-4.21145	0.50955	-3.78713	0.000374247	0.00490846	0.0668949	K01775	Streptococcus pseudopneumoniae
	-4.21127	3.54176	-3.57756	0.000724593	0.00666019	-0.508328	K03647	Streptococcus mitis
	-4.21111	0.556486	-4.30457	6.7982e-05	0.00351627	1.57188	K01462	Streptococcus parasanguinis
	-4.20994	1.53133	-3.87711	0.000280223	0.00436941	0.318396	K22278	Streptococcus oralis
	-4.20888	1.08325	-4.06917	0.000149521	0.00370285	0.87168	K00560	Haemophilus parainfluenzae
	-4.20756	0.390736	-3.81955	0.000337326	0.00472914	0.158065	K01635	Streptococcus pseudopneumoniae
	-4.20659	-0.0248626	-4.57244	2.71199e-05	0.0026348	2.38851	K02518	Fusobacterium periodonticum
	-4.20635	1.55107	-3.66272	0.000555246	0.00588209	-0.277688	K01000	Streptococcus salivarius
	-4.2054	1.33072	-4.01501	0.000178751	0.00376841	0.712708	K03060	Streptococcus infantis
	-4.20475	0.320248	-3.95381	0.000218418	0.00395973	0.541404	K03650	Streptococcus pseudopneumoniae
	-4.20322	1.59733	-3.76555	0.000400937	0.00503049	0.00561956	K02111	Haemophilus parainfluenzae
	-4.20024	1.41095	-3.8002	0.000358916	0.00481339	0.102248	K09894	Haemophilus parainfluenzae
	-4.19961	1.12863	-4.16998	0.00010694	0.00359552	1.16532	K14058	Haemophilus parainfluenzae
	-4.19939	0.170764	-4.49047	3.60108e-05	0.00284783	2.12006	K02899	Streptococcus australis
	-4.19571	0.636265	-3.6855	0.00051681	0.0057142	-0.216026	K03785	Streptococcus pseudopneumoniae
	-4.19411	0.195321	-3.9343	0.000232766	0.00406428	0.48519	K01997	Streptococcus pseudopneumoniae
	-4.19383	1.19119	-4.03983	0.000164726	0.00376841	0.786082	K03078	Streptococcus mitis
	-4.19229	-0.0250538	-4.25214	8.1161e-05	0.00359221	1.41334	K20073	Streptococcus oralis
	-4.19149	1.18114	-3.86861	0.000288025	0.00441114	0.296029	K02114	Streptococcus salivarius
	-4.1902	1.21174	-3.89084	0.000268042	0.00429737	0.358548	K09906	Haemophilus parainfluenzae
	-4.19	1.70319	-3.67426	0.000535437	0.00579271	-0.246271	K02994	Haemophilus parainfluenzae
	-4.18925	0.529854	-3.81291	0.000344588	0.00475933	0.139315	K01696	Streptococcus pseudopneumoniae
	-4.18894	0.499974	-3.85432	0.000301626	0.00449356	0.256556	K03763	Streptococcus pseudopneumoniae
	-4.18833	-0.0878367	-4.33078	6.21973e-05	0.0034813	1.65444	K18930	Rothia aeria
	-4.18765	1.88888	-3.79223	0.000368191	0.00487221	0.0799188	K00945	Streptococcus oralis
	-4.18682	0.886307	-3.75695	0.000412075	0.00511359	-0.0175538	K02895	Streptococcus salivarius
	-4.18665	0.898262	-3.83403	0.000321988	0.00465653	0.198434	K00975	Streptococcus salivarius
	-4.18648	1.127	-3.80134	0.00035761	0.00481339	0.106334	K06173	Streptococcus salivarius
	-4.18606	1.58972	-3.68164	0.00052313	0.00576173	-0.225872	K03733	Haemophilus parainfluenzae
	-4.18514	1.55107	-3.81536	0.000341891	0.00474514	0.14438	K03076	Haemophilus parainfluenzae
	-4.18508	0.301821	-3.93303	0.000233729	0.00406861	0.480763	K02025	Streptococcus pseudopneumoniae
	-4.18374	0.284144	-4.00731	0.000183332	0.00376841	0.695314	K00975	Streptococcus pseudopneumoniae
	-4.18349	1.35395	-3.75653	0.000412619	0.00511477	-0.019353	K01159	Haemophilus parainfluenzae
	-4.18249	0.396471	-4.20456	9.52458e-05	0.00359221	1.2708	K03316	Streptococcus salivarius
	-4.18185	0.452401	-3.8165	0.000340637	0.00474426	0.149538	K01926	Streptococcus pseudopneumoniae
	-4.1814	1.19892	-3.75478	0.000414932	0.00512511	-0.0240783	K01881	Streptococcus salivarius
	-4.18006	1.69773	-3.68268	0.000521426	0.00574884	-0.223115	K02986	Haemophilus parainfluenzae
	-4.17678	1.26266	-3.76208	0.000405399	0.00505837	-0.0038608	K03545	Streptococcus salivarius
	-4.17461	1.23559	-3.69348	0.000503952	0.00566204	-0.19328	K01056	Streptococcus salivarius
	-4.17358	2.41157	-3.57697	0.000725919	0.0066652	-0.509956	K16785	Streptococcus salivarius
	-4.17315	1.45829	-3.83592	0.000320039	0.00464016	0.20203	K03628	Haemophilus parainfluenzae
	-4.17282	0.457504	-3.91423	0.000248464	0.00415851	0.427592	K00864	Streptococcus pseudopneumoniae
	-4.1728	0.525637	-3.87783	0.000279569	0.00436941	0.323516	K19159	Streptococcus pseudopneumoniae
	-4.17269	0.591924	-3.69102	0.000507876	0.00567095	-0.201181	K01872	Streptococcus pseudopneumoniae
	-4.17199	0.547547	-3.7528	0.000417559	0.00513126	-0.0293817	K02838	Streptococcus pseudopneumoniae
	-4.1708	1.48241	-3.75369	0.000416375	0.00512778	-0.02736	K03072	Haemophilus parainfluenzae
	-4.1708	1.0111	-3.99001	0.000194034	0.00382617	0.639582	K02338	Streptococcus parasanguinis
	-4.16887	1.502	-3.69591	0.000500095	0.00565021	-0.186714	K06901	Haemophilus parainfluenzae
	-4.16797	0.772986	-3.82099	0.000335767	0.00472914	0.16165	K01962	Streptococcus salivarius
	-4.16767	0.0519831	-4.5345	3.09303e-05	0.00272125	2.25663	K16786	Streptococcus australis
	-4.16723	0.950026	-3.77822	0.000385049	0.00496509	0.0414001	K03799	Streptococcus salivarius
	-4.1669	1.03342	-3.86703	0.000289501	0.00441712	0.291544	K02963	Streptococcus salivarius
	-4.16671	1.49709	-3.85048	0.000305383	0.0045258	0.243415	K06176	Haemophilus parainfluenzae
	-4.16667	1.50922	-3.61534	0.000644137	0.0062849	-0.406546	K01807	Haemophilus parainfluenzae
	-4.16576	-0.068393	-4.61582	2.33227e-05	0.00238783	2.53182	K00895	Actinomyces naeslundii
	-4.16549	-0.214664	-4.55302	2.90092e-05	0.00263798	2.3329	K00067	Rothia aeria
	-4.16549	-0.214664	-4.55302	2.90092e-05	0.00263798	2.3329	K01790	Rothia aeria
	-4.16352	1.49151	-3.78414	0.000377832	0.0049309	0.0574883	K03656	Haemophilus parainfluenzae
	-4.16352	1.62383	-3.7075	0.000482111	0.00554769	-0.154879	K00640	Haemophilus parainfluenzae
	-4.16338	0.561433	-3.72996	0.000448991	0.00534977	-0.0933647	K00147	Streptococcus pseudopneumoniae
	-4.16279	1.78642	-3.5474	0.000795625	0.00700878	-0.58928	K02860	Haemophilus parainfluenzae
	-4.16151	0.591007	-3.72713	0.000453044	0.0053715	-0.101222	K02956	Streptococcus pseudopneumoniae
	-4.16035	1.50227	-3.72883	0.000450608	0.00535781	-0.0960079	K09157	Streptococcus salivarius
	-4.15999	1.74133	-3.81308	0.000344399	0.00475933	0.137202	K03674	Haemophilus parainfluenzae
	-4.15956	1.30333	-4.00993	0.000181757	0.00376841	0.697374	K09861	Streptococcus mitis
	-4.15897	1.13841	-3.79712	0.000362475	0.00481339	0.0936027	K01872	Streptococcus salivarius
	-4.15815	2.61086	-3.54464	0.000802446	0.0070327	-0.596387	K02342	Streptococcus mitis
	-4.15789	-0.242351	-4.62953	2.22342e-05	0.00238212	2.57864	K03596	Actinomyces naeslundii
	-4.15513	1.58869	-3.72578	0.000454982	0.00537383	-0.10457	K03555	Haemophilus parainfluenzae
	-4.15512	-0.259276	-4.68137	1.85506e-05	0.00217386	2.74179	K00927	Actinomyces naeslundii
	-4.15415	0.236242	-4.27774	7.44421e-05	0.00359221	1.49431	K02614	Streptococcus salivarius
	-4.15412	1.38888	-3.71226	0.000474905	0.0054972	-0.141582	K02946	Haemophilus parainfluenzae
	-4.15105	0.440501	-4.31026	6.66823e-05	0.00351627	1.57702	K02946	Streptococcus australis
	-4.15075	1.63729	-3.70532	0.000485439	0.00555333	-0.161199	K13292	Streptococcus mitis
	-4.15065	0.413318	-4.28168	7.34578e-05	0.00359221	1.48543	K02520	Streptococcus australis
	-4.15053	1.18039	-3.70859	0.000480448	0.00554442	-0.151746	K16898	Streptococcus salivarius
	-4.1505	0.213765	-4.00919	0.000182199	0.00376841	0.701488	K03799	Streptococcus pseudopneumoniae
	-4.15018	0.820814	-3.81784	0.000339175	0.00473056	0.152735	K00858	Streptococcus salivarius
	-4.14927	1.52201	-3.72952	0.000449618	0.00535164	-0.0941923	K02112	Haemophilus parainfluenzae
	-4.14836	0.385724	-3.80277	0.000355967	0.00481339	0.110716	K02823	Streptococcus pseudopneumoniae
	-4.14829	1.45135	-3.62436	0.000626226	0.00619865	-0.382066	K00244	Haemophilus parainfluenzae
	-4.14818	0.114063	-4.04669	0.000161042	0.00376841	0.810894	K02470	Streptococcus pseudopneumoniae
	-4.14754	0.279924	-4.32429	6.35847e-05	0.0034813	1.62087	K02881	Streptococcus australis
	-4.14694	1.44956	-3.66768	0.000546653	0.00585104	-0.264079	K03284	Haemophilus parainfluenzae
	-4.14555	0.492226	-4.08826	0.000140363	0.00370084	0.92807	K01153	Streptococcus mitis
	-4.14555	0.8587	-3.98998	0.000194052	0.00382617	0.642189	K03431	Streptococcus parasanguinis
	-4.14471	1.10249	-3.80054	0.000358524	0.00481339	0.1035	K00215	Streptococcus salivarius
	-4.14356	0.585479	-3.63213	0.000611181	0.00611557	-0.362527	K14983	Streptococcus pseudopneumoniae
	-4.14286	1.46838	-3.79166	0.000368857	0.00487535	0.0785749	K07286	Haemophilus parainfluenzae
	-4.14007	1.63843	-3.75389	0.000416107	0.00512778	-0.026538	K03475	Streptococcus mitis
	-4.13956	1.58664	-3.6849	0.000517782	0.0057142	-0.217028	K12368	Haemophilus parainfluenzae
	-4.13822	1.06215	-3.74611	0.000426542	0.00522211	-0.0478234	K01652	Streptococcus salivarius
	-4.13656	1.52753	-3.71375	0.000472666	0.00548804	-0.137724	K03089	Haemophilus parainfluenzae
	-4.13559	2.68869	-3.17924	0.00240699	0.0127336	-1.53795	K06153	Streptococcus oralis
	-4.13492	1.21369	-3.72624	0.000454323	0.00537383	-0.103114	K00891	Streptococcus salivarius
	-4.13429	3.95774	-3.1024	0.00300704	0.0144751	-1.72983	K03060	Streptococcus oralis
	-4.13405	0.960484	-3.81986	0.000336986	0.00472914	0.15831	K03630	Streptococcus salivarius
	-4.13327	1.97292	-3.56611	0.000750828	0.00677354	-0.539653	K17758	Streptococcus mitis
	-4.13209	0.39881	-3.81296	0.00034453	0.00475933	0.139506	K01714	Streptococcus pseudopneumoniae
	-4.1316	0.573011	-3.63087	0.000613594	0.00613432	-0.366557	K17686	Streptococcus pseudopneumoniae
	-4.13153	1.03489	-3.72001	0.000463379	0.00541896	-0.120135	K01916	Streptococcus salivarius
	-4.13055	0.960815	-4.05163	0.000158441	0.00376841	0.821062	K02959	Streptococcus infantis
	-4.13042	0.905402	-3.86013	0.000296019	0.00445388	0.272015	K01491	Streptococcus salivarius
	-4.12997	1.36904	-3.78298	0.000379237	0.00494356	0.0543606	K03086	Streptococcus salivarius
	-4.12962	1.41916	-3.64225	0.000592114	0.00605811	-0.33346	K03624	Haemophilus parainfluenzae
	-4.12861	0.703626	-4.0243	0.000173372	0.00376841	0.742007	K00554	Streptococcus salivarius
	-4.12677	1.68761	-3.77805	0.000385256	0.00496509	0.0397478	K03630	Streptococcus mitis
	-4.12658	0.935862	-3.8914	0.000267559	0.00429569	0.358205	K03584	Streptococcus parasanguinis
	-4.12531	0.885074	-3.90112	0.000259262	0.00421607	0.38938	K01626	Streptococcus salivarius
	-4.12508	1.51767	-3.55822	0.000769415	0.00685418	-0.560422	K02988	Haemophilus parainfluenzae
	-4.12502	1.58099	-3.60465	0.000666002	0.00638714	-0.435415	K02939	Streptococcus salivarius
	-4.12413	1.88002	-3.88977	0.000268977	0.00430629	0.349883	K02071	Rothia mucilaginosa
	-4.12317	-0.0316465	-4.1562	0.000111977	0.00362633	1.13315	K03700	Streptococcus pseudopneumoniae
	-4.12089	1.40196	-3.70769	0.00048182	0.00554769	-0.154236	K14392	Haemophilus parainfluenzae
	-4.12064	0.632744	-4.11133	0.000130024	0.00365556	0.995423	K13292	Streptococcus salivarius
	-4.12045	0.526303	-3.67619	0.0005322	0.00578348	-0.241968	K13678	Streptococcus pseudopneumoniae
	-4.11696	0.971244	-3.78167	0.000380825	0.00494872	0.0513857	K05896	Streptococcus salivarius
	-4.11605	1.48066	-3.65706	0.000565205	0.00594438	-0.293131	K02992	Streptococcus salivarius
	-4.11487	1.46381	-3.62333	0.000628244	0.00619865	-0.384866	K02470	Haemophilus parainfluenzae
	-4.11475	1.38121	-3.65044	0.000577088	0.00597428	-0.311141	K05801	Haemophilus parainfluenzae
	-4.11444	0.498522	-3.87544	0.000281736	0.00437498	0.316327	K05879	Streptococcus salivarius
	-4.1144	1.45243	-3.73176	0.000446428	0.00534162	-0.0880002	K03527	Haemophilus parainfluenzae
	-4.11336	0.782232	-3.98452	0.000197557	0.00382617	0.626399	K06960	Streptococcus salivarius
	-4.11303	1.28508	-3.68573	0.000516428	0.0057142	-0.214587	K03274	Haemophilus parainfluenzae
	-4.11302	0.550219	-3.65604	0.000567028	0.00594438	-0.297738	K00600	Streptococcus pseudopneumoniae
	-4.10972	0.391255	-3.88731	0.000271128	0.00432322	0.350573	K00872	Streptococcus pseudopneumoniae
	-4.10855	1.21409	-3.84944	0.000306399	0.00453494	0.240352	K07685	Haemophilus parainfluenzae
	-4.10834	0.874116	-3.813	0.000344488	0.00475933	0.139447	K02500	Streptococcus salivarius
	-4.10626	2.43366	-3.67535	0.000533607	0.00579271	-0.243029	K01992	Streptococcus infantis
	-4.10613	0.661967	-3.57592	0.000728304	0.0066817	-0.516784	K03048	Streptococcus pseudopneumoniae
	-4.10553	1.72627	-3.43515	0.00112272	0.00811714	-0.888498	K02904	Haemophilus parainfluenzae
	-4.10335	1.08649	-3.75555	0.000413916	0.00511968	-0.0216603	K01281	Streptococcus salivarius
	-4.10292	0.826084	-3.72195	0.000460537	0.00541127	-0.114714	K01814	Streptococcus salivarius
	-4.10182	1.47329	-3.5893	0.000698618	0.00653058	-0.476912	K03043	Haemophilus parainfluenzae
	-4.09902	1.55279	-3.52755	0.000845937	0.00716725	-0.642538	K03621	Haemophilus parainfluenzae
	-4.09783	1.14119	-3.70015	0.000493443	0.00559777	-0.174905	K01772	Streptococcus salivarius
	-4.09737	0.881541	-3.79833	0.00036107	0.00481339	0.0979186	K02838	Streptococcus salivarius
	-4.09473	0.996748	-3.82554	0.000330898	0.00469535	0.173696	K02115	Streptococcus salivarius
	-4.09346	1.38977	-3.51996	0.000865965	0.00724847	-0.662396	K03702	Streptococcus salivarius
	-4.09266	1.38774	-3.64143	0.000593626	0.00606267	-0.335675	K00943	Haemophilus parainfluenzae
	-4.09218	0.307272	-3.73388	0.00044344	0.00531707	-0.0822879	K03111	Streptococcus pseudopneumoniae
	-4.09213	0.943924	-3.88682	0.000271556	0.00432322	0.348162	K01462	Streptococcus salivarius
	-4.09206	0.630923	-3.66393	0.000553141	0.00587622	-0.27674	K02864	Streptococcus pseudopneumoniae
	-4.09122	0.904527	-3.83744	0.000318471	0.00463517	0.207784	K01870	Streptococcus salivarius
	-4.09103	0.965509	-3.79333	0.000366891	0.00486066	0.0838584	K05832	Streptococcus salivarius
	-4.09022	2.13766	-3.55519	0.000776663	0.00689714	-0.568579	K01588	Streptococcus mitis
	-4.08954	-0.145437	-4.41954	4.59487e-05	0.00320044	1.91127	K00797	Streptococcus australis
	-4.08908	1.3793	-3.65873	0.00056225	0.00593416	-0.288572	K01867	Streptococcus salivarius
	-4.08881	1.32677	-3.8123	0.000345266	0.00476292	0.136235	K02897	Haemophilus parainfluenzae
	-4.08616	1.36726	-3.53616	0.000823757	0.00710431	-0.619861	K02909	Streptococcus salivarius
	-4.0857	1.47262	-3.65536	0.000568245	0.00594438	-0.297747	K01867	Haemophilus parainfluenzae
	-4.08481	1.33288	-3.77963	0.000383324	0.00496509	0.0455932	K04014	Haemophilus parainfluenzae
	-4.08447	-0.0470012	-4.55843	2.84703e-05	0.00263798	2.35328	K03218	Streptococcus infantis
	-4.08396	1.50277	-3.63582	0.000604164	0.0061122	-0.350944	K01610	Haemophilus parainfluenzae
	-4.08388	1.54843	-3.6487	0.00058024	0.00599055	-0.315879	K02071	Haemophilus parainfluenzae
	-4.08312	0.499756	-3.757	0.000412009	0.00511359	-0.0178221	K01465	Streptococcus pseudopneumoniae
	-4.08041	0.544745	-3.68001	0.00052583	0.00576255	-0.231881	K03595	Streptococcus pseudopneumoniae
	-4.07993	0.48655	-3.63942	0.000597385	0.00608695	-0.343649	K00858	Streptococcus pseudopneumoniae
	-4.07953	1.0884	-3.6655	0.000550414	0.00587622	-0.270018	K01998	Streptococcus salivarius
	-4.07933	1.14993	-3.47328	0.00099942	0.00771334	-0.787521	K00762	Streptococcus salivarius
	-4.07657	0.240698	-3.92656	0.000238698	0.00410481	0.463004	K07139	Streptococcus pseudopneumoniae
	-4.0765	1.17529	-3.56951	0.000742938	0.0067398	-0.530172	K16511	Streptococcus salivarius
	-4.07639	1.43166	-3.55896	0.000767658	0.00685418	-0.558539	K03553	Haemophilus parainfluenzae
	-4.07638	1.26073	-3.62276	0.000629365	0.0061993	-0.386461	K03555	Streptococcus salivarius
	-4.07627	2.60251	-3.41365	0.00119848	0.00842312	-0.941239	K02248	Streptococcus mitis
	-4.0752	0.261257	-3.9577	0.000215668	0.00393498	0.552155	K02493	Streptococcus pseudopneumoniae
	-4.07474	1.51121	-3.47124	0.00100568	0.00773226	-0.791673	K02881	Haemophilus parainfluenzae
	-4.07382	1.39071	-3.64182	0.000592914	0.00606084	-0.334632	K05589	Haemophilus parainfluenzae
	-4.07373	1.31452	-3.62237	0.000630141	0.00620157	-0.387537	K11072	Haemophilus parainfluenzae
	-4.07294	-0.0778016	-4.19301	9.90045e-05	0.00359221	1.23995	K12556	Streptococcus oralis
	-4.07168	1.59754	-3.57748	0.000724787	0.00666019	-0.508697	K02356	Haemophilus parainfluenzae
	-4.07095	0.93005	-4.01437	0.000179126	0.00376841	0.711653	K00134	Streptococcus salivarius
	-4.07002	1.05442	-3.64305	0.000590628	0.0060538	-0.331311	K00383	Streptococcus salivarius
	-4.06993	1.19276	-3.68135	0.00052361	0.00576173	-0.226578	K00790	Streptococcus salivarius
	-4.06985	0.526291	-3.91294	0.000249503	0.00415851	0.42117	K06925	Streptococcus salivarius
	-4.06953	2.70171	-3.31609	0.00160731	0.00991975	-1.19653	K03305	Streptococcus mitis
	-4.06925	1.98859	-3.63035	0.000614593	0.00613617	-0.365792	K03427	Streptococcus mitis
	-4.06687	3.32865	-3.33872	0.00150214	0.0096005	-1.13457	K01304	Streptococcus oralis
	-4.06639	0.702365	-3.59315	0.000690293	0.00651028	-0.470684	K02884	Streptococcus pseudopneumoniae
	-4.06628	1.60513	-3.63232	0.000610816	0.00611557	-0.360477	K01462	Haemophilus parainfluenzae
	-4.06602	0.429142	-3.72747	0.000452546	0.0053715	-0.100411	K01874	Streptococcus pseudopneumoniae
	-4.06584	1.42435	-3.5931	0.000690409	0.00651028	-0.46657	K02967	Streptococcus salivarius
	-4.06474	1.26779	-3.65494	0.000568983	0.00594438	-0.298873	K01736	Streptococcus salivarius
	-4.06337	0.0601732	-3.98264	0.000198775	0.00382617	0.624865	K02834	Streptococcus pseudopneumoniae
	-4.06325	0.366073	-4.02971	0.000170313	0.00376841	0.757875	K01807	Streptococcus salivarius
	-4.06276	1.42712	-3.57334	0.000734155	0.00669974	-0.519941	K03046	Haemophilus parainfluenzae
	-4.06247	0.494566	-3.62662	0.000621826	0.00618305	-0.376077	K07052	Streptococcus salivarius
	-4.06239	1.32954	-3.624	0.000626931	0.00619865	-0.383085	K08311	Haemophilus parainfluenzae
	-4.06221	1.4186	-3.68508	0.000517488	0.0057142	-0.2165	K13292	Haemophilus parainfluenzae
	-4.0596	2.19104	-3.64541	0.000586271	0.00602548	-0.324939	K02834	Streptococcus infantis
	-4.05914	1.40523	-3.52609	0.000849755	0.00718688	-0.646585	K02221	Haemophilus parainfluenzae
	-4.05904	1.47201	-3.60445	0.000666416	0.00638714	-0.435948	K00864	Haemophilus parainfluenzae
	-4.05898	4.10778	-3.33622	0.0015134	0.0096235	-1.14183	K02968	Streptococcus mitis
	-4.05878	-0.108337	-4.43808	4.312e-05	0.0030974	1.96425	K09925	Streptococcus australis
	-4.05823	1.22154	-3.52905	0.000842029	0.00716056	-0.638978	K00766	Streptococcus salivarius
	-4.05777	0.496115	-4.21561	9.17769e-05	0.00359221	1.2908	K02963	Streptococcus australis
	-4.05676	1.36682	-3.61173	0.000651438	0.00631278	-0.416326	K00820	Haemophilus parainfluenzae
	-4.05655	0.436464	-3.67908	0.00052737	0.00576255	-0.234482	K16899	Streptococcus pseudopneumoniae
	-4.05535	1.51085	-3.59703	0.00068201	0.00647013	-0.456035	K01207	Haemophilus parainfluenzae
	-4.05526	1.1368	-3.67098	0.000541005	0.00581798	-0.255044	K01281	Streptococcus mitis
	-4.0545	1.57368	-3.42715	0.00115036	0.00822915	-0.90705	K02012	Haemophilus parainfluenzae
	-4.05365	1.64126	-3.71318	0.000473521	0.00549236	-0.139152	K01952	Streptococcus salivarius
	-4.05241	1.17886	-3.67911	0.000527328	0.00576255	-0.232725	K03742	Streptococcus salivarius
	-4.05192	0.566392	-4.08327	0.000142702	0.00370084	0.905864	K00773	Streptococcus australis
	-4.05169	1.55153	-3.56438	0.000754854	0.00679369	-0.543921	K14441	Haemophilus parainfluenzae
	-4.05016	0.449543	-3.62325	0.000628402	0.00619865	-0.387843	K07052	Streptococcus pseudopneumoniae
	-4.04938	0.324866	-3.80155	0.00035737	0.00481339	0.107003	K15051	Streptococcus pseudopneumoniae
	-4.04899	0.0762213	-3.86632	0.000290169	0.00442139	0.290639	K03218	Streptococcus pseudopneumoniae
	-4.04889	1.63633	-3.58038	0.000718285	0.00664882	-0.50092	K03784	Haemophilus parainfluenzae
	-4.04767	3.99417	-3.32562	0.00156218	0.00978908	-1.1685	K00790	Streptococcus mitis
	-4.04761	1.19328	-3.63901	0.000598146	0.00608695	-0.342463	K03624	Streptococcus salivarius
	-4.04754	2.74783	-3.4794	0.000980881	0.00766689	-0.769835	K03101	Streptococcus oralis
	-4.04705	1.47208	-3.47878	0.000982728	0.00766689	-0.77183	K02355	Haemophilus parainfluenzae
	-4.04625	1.3858	-3.6346	0.000606485	0.0061122	-0.354277	K02858	Haemophilus parainfluenzae
	-4.04505	1.3734	-3.66446	0.00055221	0.00587622	-0.272845	K03118	Haemophilus parainfluenzae
	-4.04387	1.51416	-3.61898	0.000636855	0.00624063	-0.39669	K12573	Haemophilus parainfluenzae
	-4.04277	1.09896	-3.55099	0.000786842	0.00695492	-0.580173	K03471	Streptococcus salivarius
	-4.04104	1.54588	-3.511	0.00089019	0.00736357	-0.686569	K01749	Haemophilus parainfluenzae
	-4.03879	0.871508	-3.77737	0.000386099	0.00496947	0.039099	K04075	Streptococcus oralis
	-4.03833	1.67255	-3.50364	0.000910568	0.007441	-0.705969	K06207	Haemophilus parainfluenzae
	-4.03828	0.394701	-3.66418	0.000552695	0.00587622	-0.274475	K07166	Streptococcus pseudopneumoniae
	-4.03826	1.44196	-3.59381	0.00068888	0.00650914	-0.466381	K02372	Haemophilus parainfluenzae
	-4.03789	1.31612	-3.46823	0.00101497	0.00774825	-0.800238	K00763	Streptococcus salivarius
	-4.03777	1.25759	-3.6323	0.000610859	0.00611557	-0.364075	K06893	Streptococcus gordonii
	-4.03633	1.95145	-3.63498	0.000605746	0.0061122	-0.353332	K19159	Streptococcus mitis
	-4.03617	1.42979	-3.64059	0.000595203	0.00607332	-0.337978	K10541	Haemophilus parainfluenzae
	-4.03593	2.63112	-3.44164	0.00110076	0.0080535	-0.868679	K00997	Streptococcus mitis
	-4.03561	3.28527	-3.28514	0.00176243	0.0105333	-1.2713	K06188	Streptococcus mitis
	-4.03497	0.257981	-3.82896	0.000327283	0.00467365	0.184684	K03470	Streptococcus pseudopneumoniae
	-4.03486	1.39281	-3.53592	0.000824367	0.00710431	-0.620241	K00927	Haemophilus parainfluenzae
	-4.03427	1.40146	-3.59216	0.000692436	0.00651028	-0.469115	K00948	Streptococcus salivarius
	-4.03395	-0.0259475	-4.50677	3.40416e-05	0.00280549	2.1798	K06925	Streptococcus australis
	-4.03358	0.453509	-3.65223	0.000573852	0.00595706	-0.308949	K02879	Streptococcus pseudopneumoniae
	-4.03292	0.942371	-3.64242	0.000591787	0.00605811	-0.333105	K00075	Streptococcus salivarius
	-4.03242	0.770899	-3.98795	0.00019535	0.00382617	0.638748	K01734	Haemophilus parainfluenzae
	-4.03212	1.42947	-3.5784	0.000722707	0.00665707	-0.506471	K00759	Haemophilus parainfluenzae
	-4.03202	1.76289	-3.47373	0.000998051	0.00771334	-0.785058	K02035	Haemophilus parainfluenzae
	-4.03067	0.420323	-3.69514	0.000501322	0.0056533	-0.190543	K00602	Streptococcus pseudopneumoniae
	-4.02968	3.18174	-3.46462	0.00102624	0.00776651	-0.808032	K02114	Streptococcus mitis
	-4.02962	1.55081	-3.34081	0.00149275	0.00958006	-1.13184	K01409	Streptococcus salivarius
	-4.02947	0.278694	-3.76293	0.000404299	0.00505018	-0.00159034	K00797	Streptococcus pseudopneumoniae
	-4.02927	0.435271	-3.63828	0.000599521	0.00609004	-0.346783	K19689	Streptococcus pseudopneumoniae
	-4.02897	0.182619	-4.37724	5.30982e-05	0.00326253	1.77874	K01220	Streptococcus australis
	-4.0288	1.2976	-3.6089	0.000657228	0.00634474	-0.424249	K00979	Haemophilus parainfluenzae
	-4.02841	1.50679	-3.50785	0.000898855	0.00739011	-0.695089	K06212	Haemophilus parainfluenzae
	-4.02775	1.26751	-3.86319	0.000293116	0.00445388	0.280274	K02025	Streptococcus infantis
	-4.02717	1.45971	-3.53291	0.00083205	0.0071388	-0.628514	K01914	Haemophilus parainfluenzae
	-4.02695	0.521262	-3.72647	0.000453996	0.00537383	-0.102731	K09748	Streptococcus pseudopneumoniae
	-4.02584	0.568604	-3.7781	0.000385196	0.00496509	0.0414685	K02601	Streptococcus salivarius
	-4.02519	3.17987	-3.37411	0.00135059	0.00901324	-1.04408	K00648	Streptococcus oralis
	-4.02357	1.5659	-3.65241	0.000573532	0.00595706	-0.305774	K02548	Haemophilus parainfluenzae
	-4.02298	1.23908	-3.6299	0.000615473	0.00613691	-0.367033	K01963	Streptococcus salivarius
	-4.02114	1.56192	-3.57996	0.000719226	0.00664941	-0.502116	K05539	Haemophilus parainfluenzae
	-4.02091	1.34734	-3.67017	0.000542383	0.00582728	-0.25724	K05844	Haemophilus parainfluenzae
	-4.02037	1.11258	-3.66453	0.000552089	0.00587622	-0.272733	K03684	Haemophilus parainfluenzae
	-4.02015	2.80943	-3.51709	0.00087365	0.00727026	-0.669615	K16926	Streptococcus mitis
	-4.01876	2.13709	-3.67711	0.000530661	0.00577587	-0.238213	K02890	Streptococcus infantis
	-4.01826	3.57468	-3.34333	0.00148151	0.00953125	-1.12315	K00942	Streptococcus mitis
	-4.01818	0.363497	-3.70235	0.000490032	0.00558135	-0.170387	K00158	Streptococcus pseudopneumoniae
	-4.01703	-0.00701024	-4.34421	5.94216e-05	0.00343374	1.68031	K03086	Streptococcus australis
	-4.01621	1.38677	-3.51844	0.000870036	0.00726116	-0.667147	K09765	Haemophilus parainfluenzae
	-4.01613	1.53064	-3.59041	0.000696214	0.00651958	-0.47392	K00246	Haemophilus parainfluenzae
	-4.01584	0.0781093	-4.41093	4.73238e-05	0.00322557	1.87774	K00602	Streptococcus australis
	-4.01574	1.51416	-3.56634	0.000750294	0.00677354	-0.538778	K00245	Haemophilus parainfluenzae
	-4.01542	1.2711	-3.60453	0.000666247	0.00638714	-0.435975	K01495	Haemophilus parainfluenzae
	-4.01533	0.55037	-3.84506	0.000310757	0.00457562	0.229207	K03785	Streptococcus salivarius
	-4.01444	1.40503	-3.8111	0.000346593	0.00476965	0.133487	K00705	Streptococcus infantis
	-4.01176	1.43375	-3.58184	0.000715026	0.00662405	-0.497144	K03640	Haemophilus parainfluenzae
	-4.01149	1.32817	-3.70706	0.00048278	0.0055488	-0.15605	K03210	Haemophilus parainfluenzae
	-4.01132	1.44613	-3.48835	0.000954338	0.00756698	-0.746886	K00857	Haemophilus parainfluenzae
	-4.01123	1.2498	-3.59254	0.000691606	0.00651028	-0.46835	K06147	Streptococcus salivarius
	-4.01105	0.0336133	-4.01087	0.000181196	0.00376841	0.706997	K01883	Streptococcus pseudopneumoniae
	-4.01082	0.428391	-4.10826	0.000131354	0.00365556	0.98061	K02959	Streptococcus australis
	-4.00997	3.49853	-3.27953	0.00179205	0.0106706	-1.287	K03402	Streptococcus mitis
	-4.00979	2.42804	-3.35293	0.00143945	0.00937394	-1.10133	K20073	Streptococcus mitis
	-4.00975	-0.00395714	-4.06092	0.000153656	0.0037401	0.853781	K07107	Streptococcus salivarius
	-4.00892	1.00938	-3.60993	0.000655104	0.00633751	-0.421207	K02884	Streptococcus salivarius
	-4.00874	0.592358	-3.91367	0.000248912	0.00415851	0.424972	K00817	Streptococcus salivarius
	-4.00844	1.2239	-3.71253	0.00047449	0.0054972	-0.140912	K07478	Haemophilus parainfluenzae
	-4.00827	1.46749	-3.57815	0.000723276	0.00665707	-0.506928	K03074	Haemophilus parainfluenzae
	-4.00802	1.43549	-3.33961	0.00149814	0.00958857	-1.14177	K07166	Streptococcus mitis
	-4.00798	1.45403	-3.49846	0.000925183	0.00748509	-0.722019	K02899	Haemophilus parainfluenzae
	-4.00791	0.245064	-4.0538	0.000157311	0.00376841	0.828917	K02796	Streptococcus cristatus
	-4.00768	1.38244	-3.55772	0.000770597	0.00685933	-0.562068	K00931	Haemophilus parainfluenzae
	-4.00718	1.40619	-3.65469	0.000569441	0.00594438	-0.299553	K04066	Haemophilus parainfluenzae
	-4.00627	4.00635	-3.27115	0.00183711	0.0108055	-1.30674	K07447	Streptococcus mitis
	-4.00594	1.35313	-3.54365	0.000804911	0.00703801	-0.599691	K03585	Haemophilus parainfluenzae
	-4.00553	2.97034	-3.42885	0.00114443	0.00819705	-0.901759	K02470	Streptococcus mitis
	-4.00491	0.822084	-3.80541	0.00035297	0.00481339	0.118199	K09762	Streptococcus salivarius
	-4.00413	0.990143	-3.70346	0.000488313	0.00556736	-0.167316	K02911	Streptococcus australis
	-4.00405	0.0710121	-4.20911	9.38006e-05	0.00359221	1.2815	K02890	Streptococcus australis
	-4.00254	1.10683	-3.53213	0.00083406	0.0071445	-0.631103	K18682	Streptococcus salivarius
	-4.00246	0.0955192	-4.15638	0.00011191	0.00362633	1.12908	K01923	Streptococcus cristatus
	-4.00234	3.89595	-3.2554	0.00192475	0.0110331	-1.34793	K02078	Streptococcus mitis
	-4.00025	1.2356	-3.55317	0.000781535	0.00692416	-0.57409	K04488	Haemophilus parainfluenzae
	-3.99947	-0.308172	-4.5126	3.33631e-05	0.00278852	2.20083	K16301	Streptococcus australis
	-3.99926	0.41471	-3.66311	0.000554572	0.00588043	-0.279276	K00762	Streptococcus pseudopneumoniae
	-3.99916	-0.301563	-4.23696	8.54194e-05	0.00359221	1.37361	K01990	Rothia aeria
	-3.99882	1.55565	-3.58807	0.000701294	0.00654774	-0.480235	K03495	Haemophilus parainfluenzae
	-3.99871	1.15205	-3.60199	0.000671539	0.00641404	-0.442709	K07456	Streptococcus salivarius
	-3.99834	1.37696	-3.64906	0.000579602	0.00598939	-0.314919	K02551	Haemophilus parainfluenzae
	-3.9983	-0.285742	-4.44337	4.23442e-05	0.0030974	1.99024	K01892	Streptococcus australis
	-3.99793	1.30823	-3.57135	0.000738717	0.0067176	-0.525276	K03040	Streptococcus salivarius
	-3.99709	0.316352	-4.38739	5.12902e-05	0.00322557	1.80701	K02996	Streptococcus australis
	-3.99708	0.358337	-4.13786	0.000119039	0.00365556	1.07648	K03685	Streptococcus infantis
	-3.99701	1.45662	-3.55641	0.000773743	0.00688196	-0.565419	K02337	Haemophilus parainfluenzae
	-3.99683	1.20143	-3.68012	0.000525651	0.00576255	-0.230441	K03719	Haemophilus parainfluenzae
	-3.99663	-0.167177	-4.23722	8.53452e-05	0.00359221	1.37374	K01661	Rothia aeria
	-3.99525	1.95307	-3.55032	0.00078846	0.00696381	-0.581307	K02948	Haemophilus parainfluenzae
	-3.99525	1.32178	-3.68767	0.00051328	0.005712	-0.209323	K01679	Haemophilus parainfluenzae
	-3.99497	1.53886	-3.55458	0.000778146	0.00689952	-0.570188	K01338	Haemophilus parainfluenzae
	-3.99409	1.36649	-3.59634	0.000683478	0.00647013	-0.458159	K00677	Haemophilus parainfluenzae
	-3.99337	1.50537	-3.52883	0.000842599	0.00716056	-0.639238	K01661	Haemophilus parainfluenzae
	-3.99322	0.657065	-3.96339	0.000211695	0.00390639	0.566351	K07447	Streptococcus infantis
	-3.9932	1.52045	-3.55939	0.000766623	0.00685078	-0.557221	K01738	Haemophilus parainfluenzae
	-3.99308	1.37045	-3.52359	0.000856336	0.0072095	-0.653196	K01507	Haemophilus parainfluenzae
	-3.99194	1.49735	-3.61412	0.000646594	0.00629336	-0.409933	K01784	Haemophilus parainfluenzae
	-3.99075	1.41464	-3.24	0.00201425	0.0113459	-1.39105	K01496	Streptococcus salivarius
	-3.98996	-0.094477	-4.39705	4.96253e-05	0.00322557	1.84624	K05832	Streptococcus australis
	-3.98814	1.38805	-3.6552	0.000568522	0.00594438	-0.298165	K05592	Haemophilus parainfluenzae
	-3.98748	1.55277	-3.5496	0.000790236	0.00697407	-0.583668	K03040	Haemophilus parainfluenzae
	-3.98735	0.89891	-3.76391	0.000403038	0.00504552	0.00168501	K00800	Streptococcus salivarius
	-3.98725	1.21142	-3.52771	0.00084553	0.00716725	-0.642531	K07586	Streptococcus salivarius
	-3.98722	0.287642	-4.01319	0.00017982	0.00376841	0.71066	K08591	Streptococcus salivarius
	-3.9851	1.37585	-3.57085	0.000739856	0.00672257	-0.526642	K02051	Haemophilus parainfluenzae
	-3.98403	1.38651	-3.50262	0.000913439	0.00744271	-0.708958	K03569	Haemophilus parainfluenzae
	-3.98402	0.989958	-3.60148	0.000672608	0.00641404	-0.444165	K00850	Streptococcus salivarius
	-3.98368	1.42513	-3.46562	0.0010231	0.00775407	-0.807146	K01961	Haemophilus parainfluenzae
	-3.98363	1.54355	-3.40794	0.0012194	0.00852458	-0.958343	K01915	Haemophilus parainfluenzae
	-3.98281	0.12694	-4.21323	9.25136e-05	0.00359221	1.29225	K02874	Streptococcus australis
	-3.98219	0.344539	-3.67416	0.000535612	0.00579271	-0.247752	K01703	Streptococcus pseudopneumoniae
	-3.98108	1.04286	-3.52871	0.000842909	0.00716056	-0.639804	K02109	Streptococcus salivarius
	-3.98027	0.946492	-3.66352	0.000553844	0.00587819	-0.275454	K02528	Streptococcus salivarius
	-3.9801	0.748364	-3.86752	0.000289043	0.00441607	0.292365	K03565	Streptococcus salivarius
	-3.97938	0.92758	-3.59037	0.000696294	0.00651958	-0.474292	K00611	Streptococcus salivarius
	-3.97756	1.51426	-3.52364	0.000856197	0.0072095	-0.652888	K03545	Haemophilus parainfluenzae
	-3.97605	1.35443	-3.54245	0.000807909	0.00704797	-0.603085	K03215	Haemophilus parainfluenzae
	-3.97589	1.7427	-3.43463	0.0011245	0.00811857	-0.888611	K02867	Haemophilus parainfluenzae
	-3.97585	0.16268	-4.24923	8.1963e-05	0.00359221	1.39396	K02863	Streptococcus australis
	-3.97553	1.51026	-3.57907	0.000721202	0.00664941	-0.504521	K07278	Haemophilus parainfluenzae
	-3.97547	1.33027	-3.46587	0.00102232	0.00775407	-0.805885	K04755	Haemophilus parainfluenzae
	-3.9751	3.173	-3.46942	0.00101128	0.00774798	-0.79552	K18474	Streptococcus mitis
	-3.97482	1.12703	-3.66847	0.000545296	0.00584201	-0.262003	K00297	Haemophilus parainfluenzae
	-3.97456	1.469	-3.57917	0.000720989	0.00664941	-0.504327	K04077	Haemophilus parainfluenzae
	-3.97438	0.624591	-4.04126	0.000163952	0.00376841	0.792297	K18830	Streptococcus infantis
	-3.97438	-0.0592671	-4.20585	9.48349e-05	0.00359221	1.28244	K01126	Actinomyces naeslundii
	-3.97374	1.13064	-3.5866	0.000704509	0.00656406	-0.484264	K03551	Streptococcus salivarius
	-3.97307	1.31119	-3.54142	0.000810471	0.00705948	-0.605808	K00991	Haemophilus parainfluenzae
	-3.97273	0.027213	-4.00837	0.000182693	0.00376841	0.698127	K03523	Streptococcus salivarius
	-3.97233	0.693627	-3.79921	0.000360057	0.00481339	0.100247	K22736	Streptococcus salivarius
	-3.97209	1.28348	-3.60963	0.000655736	0.00633822	-0.422107	K10542	Haemophilus parainfluenzae
	-3.97174	0.523755	-3.95457	0.000217881	0.00395631	0.540625	K07040	Streptococcus salivarius
	-3.97173	1.67529	-3.59235	0.000692012	0.00651028	-0.468706	K00687	Streptococcus oralis
	-3.96929	2.6276	-3.42937	0.00114263	0.00819191	-0.900788	K03101	Streptococcus mitis
	-3.96655	1.56423	-3.48872	0.00095326	0.00756698	-0.745512	K01409	Haemophilus parainfluenzae
	-3.96561	1.20371	-3.56893	0.000744282	0.00674317	-0.53186	K00872	Haemophilus parainfluenzae
	-3.96558	-0.0475765	-4.07079	0.000148723	0.00370285	0.88242	K03624	Actinomyces naeslundii
	-3.96538	0.137893	-4.19889	9.70744e-05	0.00359221	1.24892	K00759	Streptococcus australis
	-3.96452	1.36789	-3.52347	0.000856646	0.0072095	-0.653071	K03553	Streptococcus salivarius
	-3.96388	0.302769	-4.17971	0.000103516	0.00359221	1.1902	K03705	Streptococcus australis
	-3.96304	1.4003	-3.49684	0.000929806	0.00750996	-0.724686	K02527	Haemophilus parainfluenzae
	-3.96292	-0.095121	-4.24053	8.43996e-05	0.00359221	1.37916	K00134	Streptococcus cristatus
	-3.96011	1.06994	-3.59707	0.000681915	0.00647013	-0.456601	K06153	Streptococcus salivarius
	-3.95998	1.49103	-3.5286	0.000843209	0.00716056	-0.639469	K03046	Streptococcus salivarius
	-3.95998	1.59299	-3.45	0.00107308	0.007948	-0.847304	K03923	Haemophilus parainfluenzae
	-3.9599	3.9235	-3.07147	0.003286	0.0152769	-1.80048	K02916	Streptococcus mitis
	-3.95961	-0.187916	-4.36424	5.55057e-05	0.00335603	1.75002	K01810	Streptococcus australis
	-3.95948	0.625302	-3.61336	0.000648133	0.00630022	-0.413036	K02445	Gemella haemolysans
	-3.95878	1.31261	-3.56768	0.000747164	0.00676195	-0.535403	K03212	Haemophilus parainfluenzae
	-3.95859	4.42117	-3.18511	0.00236611	0.0125916	-1.52589	K16786	Streptococcus oralis
	-3.9577	1.01074	-3.56079	0.000763313	0.00684441	-0.554101	K07447	Streptococcus salivarius
	-3.95701	3.26786	-3.35829	0.00141646	0.0092908	-1.08441	K15581	Streptococcus mitis
	-3.95612	0.821136	-3.48898	0.000952488	0.00756698	-0.746839	K16509	Gemella haemolysans
	-3.9552	1.02804	-3.62139	0.000632067	0.00621514	-0.390243	K07568	Streptococcus salivarius
	-3.95446	0.366436	-3.69232	0.000505795	0.00566999	-0.198959	K01873	Streptococcus pseudopneumoniae
	-3.95319	0.737515	-3.64351	0.000589773	0.0060538	-0.330233	K00784	Streptococcus salivarius
	-3.95305	0.129194	-4.25785	7.96132e-05	0.00359221	1.42511	K01745	Streptococcus australis
	-3.95232	0.207215	-3.94395	0.00022556	0.00398127	0.513108	K00942	Streptococcus pseudopneumoniae
	-3.95119	1.22902	-3.70652	0.000483597	0.00555257	-0.157464	K02884	Streptococcus infantis
	-3.94989	0.364203	-3.74224	0.000431819	0.005238	-0.0584027	K13789	Streptococcus salivarius
	-3.949	1.39827	-3.55991	0.000765394	0.00684953	-0.556222	K01924	Haemophilus parainfluenzae
	-3.94864	1.37614	-3.53263	0.000832777	0.0071389	-0.628999	K02982	Haemophilus parainfluenzae
	-3.94836	2.20466	-3.18907	0.00233889	0.0124818	-1.51542	K03687	Streptococcus mitis
	-3.94823	3.06668	-3.48726	0.000957524	0.00756828	-0.74876	K02015	Streptococcus mitis
	-3.94786	1.30425	-3.49706	0.000929165	0.00750996	-0.723861	K11071	Haemophilus parainfluenzae
	-3.94665	0.0659586	-4.11026	0.000130484	0.00365556	0.989463	K02057	Streptococcus australis
	-3.94597	1.0124	-3.59115	0.000694617	0.00651958	-0.472341	K01892	Streptococcus salivarius
	-3.94585	1.13778	-3.45684	0.00105092	0.00786241	-0.830276	K16899	Streptococcus salivarius
	-3.9457	1.13721	-3.46026	0.00104	0.00781858	-0.820774	K03706	Streptococcus salivarius
	-3.94533	3.72909	-3.28453	0.00176562	0.0105464	-1.27271	K07560	Streptococcus mitis
	-3.94354	0.0291241	-4.24994	8.17659e-05	0.00359221	1.40316	K00762	Streptococcus australis
	-3.9435	1.77042	-2.80496	0.00690792	0.0245997	-2.44457	K02911	Actinomyces oris
	-3.94301	1.41481	-3.55559	0.000775705	0.00689401	-0.567775	K01892	Haemophilus parainfluenzae
	-3.94143	1.35926	-3.66007	0.000559889	0.00591474	-0.28485	K06942	Haemophilus parainfluenzae
	-3.94142	1.21481	-3.42202	0.00116841	0.00831296	-0.921463	K01938	Streptococcus salivarius
	-3.94141	-0.117261	-4.03219	0.000168926	0.00376841	0.764235	K02881	Streptococcus cristatus
	-3.93937	1.59747	-3.54823	0.000793583	0.00699818	-0.587207	K00133	Haemophilus parainfluenzae
	-3.93876	-0.0301185	-4.22065	9.02361e-05	0.00359221	1.31708	K08316	Streptococcus australis
	-3.93791	3.44624	-3.37402	0.00135096	0.00901324	-1.04526	K06153	Streptococcus mitis
	-3.93719	1.4095	-3.63421	0.000607214	0.00611355	-0.355313	K01494	Haemophilus parainfluenzae
	-3.93692	-0.13658	-4.14733	0.000115339	0.00365556	1.10849	K01876	Rothia aeria
	-3.93599	0.17145	-3.78703	0.000374358	0.00490846	0.0653876	K01507	Actinomyces sp ICM47
	-3.93583	0.0594604	-4.33663	6.09735e-05	0.00346181	1.6593	K01883	Streptococcus australis
	-3.93483	1.46989	-3.26998	0.00184347	0.0108293	-1.31351	K01609	Streptococcus salivarius
	-3.9341	2.7119	-3.55854	0.00076864	0.00685418	-0.559259	K09787	Streptococcus mitis
	-3.93329	0.725618	-3.49903	0.000923573	0.00748509	-0.721049	K02563	Streptococcus salivarius
	-3.93307	1.34504	-3.5824	0.000713774	0.00661784	-0.495686	K04043	Haemophilus parainfluenzae
	-3.93271	0.296576	-3.79929	0.000359957	0.00481339	0.100947	K15580	Streptococcus salivarius
	-3.93112	-0.276028	-4.21421	9.22109e-05	0.00359221	1.30628	K01226	Rothia aeria
	-3.93042	1.48929	-3.50557	0.00090518	0.00740762	-0.701147	K01755	Haemophilus parainfluenzae
	-3.92972	0.978008	-3.56317	0.0007577	0.00680314	-0.547523	K02519	Streptococcus salivarius
	-3.92965	3.65981	-3.30155	0.00167848	0.0101865	-1.23093	K00878	Streptococcus mitis
	-3.9292	0.0836325	-3.74258	0.000431355	0.005238	-0.0584213	K01206	Streptococcus pseudopneumoniae
	-3.92836	0.292181	-3.69601	0.000499936	0.00565021	-0.187995	K07089	Streptococcus pseudopneumoniae
	-3.92724	1.42606	-3.51051	0.000891523	0.00736357	-0.688117	K00600	Haemophilus parainfluenzae
	-3.92692	1.4395	-3.55487	0.000777439	0.00689863	-0.569564	K00058	Haemophilus parainfluenzae
	-3.92667	1.15745	-3.5696	0.000742732	0.0067398	-0.531355	K01433	Haemophilus parainfluenzae
	-3.92649	1.43311	-3.3714	0.00136166	0.00904406	-1.05295	K02004	Streptococcus salivarius
	-3.92479	0.58993	-3.51242	0.000886306	0.00734303	-0.688758	K15986	Streptococcus pseudopneumoniae
	-3.92453	0.316391	-3.63375	0.000608091	0.00611557	-0.359418	K04083	Streptococcus pseudopneumoniae
	-3.92356	1.36463	-3.50193	0.000915367	0.00744809	-0.71122	K03551	Haemophilus parainfluenzae
	-3.92235	1.29056	-3.47093	0.00100663	0.00773226	-0.793378	K03650	Haemophilus parainfluenzae
	-3.92153	0.122903	-4.23536	8.58809e-05	0.00359221	1.35905	K02931	Streptococcus australis
	-3.92136	2.29678	-3.45894	0.00104421	0.00783984	-0.82364	K00560	Streptococcus mitis
	-3.92097	0.220462	-4.17869	0.00010387	0.00359221	1.18406	K01689	Streptococcus australis
	-3.92047	0.258119	-4.11859	0.000126921	0.00365556	1.01904	K06177	Rothia mucilaginosa
	-3.92025	-0.506676	-4.54726	2.95937e-05	0.00266977	2.32579	K00343	Actinomyces naeslundii
	-3.91954	-0.00810162	-3.87962	0.000277956	0.00436941	0.328529	K00287	Streptococcus pseudopneumoniae
	-3.91922	1.65229	-3.27152	0.00183511	0.0108025	-1.31244	K02904	Streptococcus salivarius
	-3.91857	1.36598	-3.51383	0.000882462	0.00731801	-0.679285	K00826	Haemophilus parainfluenzae
	-3.918	0.168292	-4.1343	0.000120459	0.00365556	1.05617	K02837	Streptococcus australis
	-3.91784	1.34464	-3.56475	0.000754	0.00679369	-0.543275	K03629	Haemophilus parainfluenzae
	-3.9177	3.3621	-2.92192	0.00500982	0.019849	-2.16022	K02914	Streptococcus oralis
	-3.91602	1.49089	-3.47307	0.00100007	0.00771334	-0.787515	K03548	Haemophilus parainfluenzae
	-3.91572	1.23686	-3.44198	0.00109961	0.0080535	-0.86922	K00794	Haemophilus parainfluenzae
	-3.91528	1.33609	-3.4749	0.000994489	0.00771334	-0.782713	K00075	Haemophilus parainfluenzae
	-3.91473	0.587792	-3.80014	0.000358981	0.00481339	0.103475	K12267	Streptococcus salivarius
	-3.91405	-0.106301	-4.19473	9.84378e-05	0.00359221	1.23941	K07720	Streptococcus australis
	-3.91397	3.6114	-3.31652	0.00160524	0.00991889	-1.19222	K03624	Streptococcus mitis
	-3.91348	0.0719722	-3.6875	0.000513562	0.005712	-0.21167	K02529	Streptococcus pseudopneumoniae
	-3.91203	1.42423	-3.49245	0.000942403	0.00753326	-0.736229	K01885	Haemophilus parainfluenzae
	-3.91162	0.275146	-4.08117	0.000143699	0.00370084	0.900305	K01890	Streptococcus australis
	-3.91045	1.51425	-3.49552	0.000933565	0.00751881	-0.727913	K03752	Haemophilus parainfluenzae
	-3.90762	0.040453	-4.02603	0.000172387	0.00376841	0.750699	K03475	Streptococcus pseudopneumoniae
	-3.90724	0.891379	-3.60761	0.000659875	0.006362	-0.427786	K01951	Streptococcus salivarius
	-3.90703	1.48696	-3.49181	0.000944257	0.00754277	-0.737987	K09001	Haemophilus parainfluenzae
	-3.90615	0.720115	-3.60153	0.000672513	0.00641404	-0.444668	K07173	Streptococcus salivarius
	-3.90575	0.595391	-3.38751	0.00129712	0.00882364	-1.01891	K09747	Streptococcus pseudopneumoniae
	-3.90509	1.42838	-3.4909	0.000946899	0.00755857	-0.740186	K03695	Haemophilus parainfluenzae
	-3.90439	-0.406643	-4.57437	2.69385e-05	0.0026348	2.4114	K02003	Actinomyces naeslundii
	-3.90399	1.48119	-3.44519	0.00108894	0.00801161	-0.860686	K03641	Haemophilus parainfluenzae
	-3.90357	1.39167	-3.41305	0.00120066	0.00842985	-0.945509	K01000	Haemophilus parainfluenzae
	-3.90245	-0.00578795	-4.02664	0.000172043	0.00376841	0.752407	K01220	Streptococcus pseudopneumoniae
	-3.90154	0.266445	-3.67895	0.000527584	0.00576255	-0.235291	K02469	Streptococcus pseudopneumoniae
	-3.90096	0.995928	-3.47776	0.000985799	0.00768032	-0.778069	K03269	Haemophilus parainfluenzae
	-3.90054	0.742545	-3.54541	0.000800532	0.00702675	-0.595398	K02518	Streptococcus sanguinis
	-3.90008	4.10789	-3.16432	0.00251392	0.0130304	-1.57343	K02357	Streptococcus mitis
	-3.89994	3.67067	-3.218	0.00214888	0.0118307	-1.44079	K01867	Streptococcus mitis
	-3.89871	0.959643	-3.49509	0.000934801	0.00751881	-0.73063	K01439	Haemophilus parainfluenzae
	-3.89865	-0.331175	-4.24789	8.23329e-05	0.00359221	1.40092	K03930	Streptococcus australis
	-3.89788	0.873556	-3.61409	0.000646665	0.00629336	-0.410167	K07042	Streptococcus salivarius
	-3.89671	1.16468	-3.46408	0.00102795	0.00777422	-0.812662	K03498	Streptococcus salivarius
	-3.89592	3.5381	-3.33345	0.00152601	0.00966359	-1.14828	K10823	Streptococcus mitis
	-3.89576	-0.154551	-4.3848	5.17453e-05	0.00322557	1.80679	K02864	Streptococcus australis
	-3.89516	1.29738	-3.57463	0.000731218	0.00669255	-0.516526	K03106	Haemophilus parainfluenzae
	-3.89482	1.38827	-3.44157	0.00110101	0.0080535	-0.870313	K06204	Haemophilus parainfluenzae
	-3.89447	-0.481243	-4.32071	6.43613e-05	0.00350046	1.62441	K02990	Rothia aeria
	-3.89408	0.124724	-4.09443	0.000137525	0.00368003	0.943422	K02988	Streptococcus australis
	-3.89396	1.25009	-3.56071	0.000763501	0.00684441	-0.554032	K09817	Haemophilus parainfluenzae
	-3.89338	0.429292	-3.54093	0.000811693	0.00706471	-0.612338	K07271	Streptococcus pseudopneumoniae
	-3.89292	1.18364	-3.43824	0.00111221	0.00807846	-0.882385	K07400	Haemophilus parainfluenzae
	-3.89228	1.19425	-3.54295	0.000806654	0.00704243	-0.601883	K04485	Haemophilus parainfluenzae
	-3.89203	1.36103	-3.57429	0.000731999	0.00669399	-0.517653	K00215	Haemophilus parainfluenzae
	-3.8906	1.20495	-3.52849	0.000843494	0.00716056	-0.64049	K06968	Haemophilus parainfluenzae
	-3.89009	1.39266	-3.50634	0.000903035	0.00740606	-0.699001	K03596	Haemophilus parainfluenzae
	-3.88984	3.91108	-3.34094	0.00149216	0.00958006	-1.12953	K09976	Streptococcus mitis
	-3.88982	1.78062	-3.26395	0.00187667	0.0109228	-1.32764	K06148	Haemophilus parainfluenzae
	-3.88931	3.24709	-3.35434	0.00143336	0.00934992	-1.09506	K03040	Streptococcus mitis
	-3.88883	3.06944	-3.24832	0.00196539	0.0111759	-1.36522	K01810	Streptococcus oralis
	-3.88813	1.36555	-3.42194	0.00116871	0.00831296	-0.921379	K00948	Haemophilus parainfluenzae
	-3.88612	-0.258245	-4.06423	0.000151982	0.00373283	0.863523	K01870	Rothia aeria
	-3.88612	1.37756	-3.51864	0.000869492	0.00726116	-0.666524	K03583	Haemophilus parainfluenzae
	-3.88506	1.26909	-3.32194	0.00157947	0.00985369	-1.18047	K01495	Streptococcus salivarius
	-3.88414	1.4659	-3.46737	0.00101766	0.00774834	-0.802286	K02358	Haemophilus parainfluenzae
	-3.88403	1.47452	-3.39233	0.00127836	0.00874313	-0.9996	K01834	Haemophilus parainfluenzae
	-3.88389	1.4381	-3.54611	0.000798796	0.00701694	-0.593286	K09760	Haemophilus parainfluenzae
	-3.88363	1.36339	-3.53714	0.000821257	0.00709903	-0.617078	K00382	Haemophilus parainfluenzae
	-3.88333	0.526982	-3.66193	0.000556625	0.00589121	-0.280024	K21397	Streptococcus salivarius
	-3.88298	0.569832	-3.58266	0.000713197	0.00661784	-0.497714	K04567	Gemella haemolysans
	-3.88235	3.10715	-3.60634	0.000662486	0.00637635	-0.430875	K15580	Streptococcus mitis
	-3.88065	0.852117	-3.7709	0.000394149	0.00498365	0.0213991	K02502	Streptococcus salivarius
	-3.87944	1.64618	-3.34365	0.00148007	0.00953125	-1.12421	K02895	Haemophilus parainfluenzae
	-3.87906	0.902673	-3.49937	0.000922588	0.00748509	-0.717685	K01939	Streptococcus salivarius
	-3.87864	0.473133	-3.46599	0.00102197	0.00775407	-0.812145	K01788	Streptococcus pseudopneumoniae
	-3.8785	1.29842	-3.46323	0.0010306	0.00777549	-0.813638	K02837	Haemophilus parainfluenzae
	-3.87821	0.907967	-3.47905	0.000981914	0.00766689	-0.771533	K03387	Streptococcus salivarius
	-3.87765	0.394197	-3.76406	0.000402846	0.00504552	0.00217816	K02109	Streptococcus mitis
	-3.87724	1.32101	-3.49537	0.000934005	0.00751881	-0.728792	K02835	Haemophilus parainfluenzae
	-3.87673	1.15656	-3.53888	0.000816873	0.00708377	-0.612625	K11720	Haemophilus parainfluenzae
	-3.87619	1.26651	-3.46685	0.00101928	0.00774834	-0.80404	K12297	Haemophilus parainfluenzae
	-3.87576	0.0941028	-4.12785	0.000123071	0.00365556	1.04	K01712	Streptococcus australis
	-3.87555	1.34425	-3.45521	0.00105616	0.00786828	-0.834453	K03732	Haemophilus parainfluenzae
	-3.87509	1.33285	-3.51377	0.000882642	0.00731801	-0.679438	K03589	Haemophilus parainfluenzae
	-3.87507	0.26739	-3.57539	0.000729496	0.00668724	-0.519264	K02622	Streptococcus pseudopneumoniae
	-3.87498	3.80872	-3.19332	0.00231005	0.0123977	-1.50197	K09748	Streptococcus mitis
	-3.87471	3.82825	-3.13067	0.00277157	0.0137996	-1.65676	K02881	Streptococcus oralis
	-3.87353	0.155367	-4.13124	0.000121693	0.00365556	1.05374	K00939	Streptococcus australis
	-3.8731	1.16685	-3.50775	0.00089914	0.00739011	-0.696858	K06997	Haemophilus parainfluenzae
	-3.87244	1.56694	-3.53288	0.000832138	0.0071388	-0.628927	K01624	Streptococcus salivarius
	-3.8693	-0.45609	-4.40385	4.84846e-05	0.00322557	1.88372	K02075	Actinomyces naeslundii
	-3.86805	1.33963	-3.51002	0.000892891	0.00736357	-0.689936	K01783	Streptococcus salivarius
	-3.86681	1.31937	-3.52325	0.000857218	0.0072095	-0.654449	K00124	Haemophilus parainfluenzae
	-3.86664	1.28015	-3.4946	0.000936202	0.00751881	-0.730343	K02622	Haemophilus parainfluenzae
	-3.8663	1.35248	-3.53928	0.000815846	0.00708377	-0.611261	K00325	Haemophilus parainfluenzae
	-3.8656	1.31936	-3.47308	0.00100003	0.00771334	-0.787606	K03310	Haemophilus parainfluenzae
	-3.86448	3.84642	-3.1988	0.00227329	0.0122542	-1.48826	K00939	Streptococcus mitis
	-3.86393	3.69627	-3.31088	0.00163249	0.0100251	-1.20704	K00674	Streptococcus mitis
	-3.86319	0.337975	-3.9806	0.000200106	0.00382617	0.610926	K00882	Streptococcus australis
	-3.86308	1.29714	-3.52629	0.000849244	0.00718688	-0.64606	K01736	Haemophilus parainfluenzae
	-3.86173	0.168142	-3.76959	0.000395805	0.00498799	0.0171547	K00383	Streptococcus pseudopneumoniae
	-3.86052	1.34712	-3.30257	0.00167342	0.0101667	-1.23056	K02931	Haemophilus parainfluenzae
	-3.86044	1.9169	-3.15584	0.00257665	0.0132064	-1.59764	K02884	Haemophilus parainfluenzae
	-3.86005	1.30185	-3.39344	0.00127407	0.00872959	-0.996199	K00962	Haemophilus parainfluenzae
	-3.85974	0.196553	-3.69562	0.000500551	0.00565021	-0.188639	K00945	Streptococcus pseudopneumoniae
	-3.85924	1.02747	-3.39596	0.0012644	0.00870529	-0.990386	K06187	Streptococcus salivarius
	-3.8591	1.32341	-3.44838	0.0010784	0.00796504	-0.852547	K03645	Haemophilus parainfluenzae
	-3.85894	1.23544	-3.47387	0.000997631	0.00771334	-0.785088	K02933	Streptococcus salivarius
	-3.8581	0.185032	-4.09664	0.000136521	0.00366863	0.948427	K06158	Streptococcus australis
	-3.85802	-0.250262	-4.34126	6.00212e-05	0.00343374	1.6927	K01897	Actinomyces naeslundii
	-3.85695	0.391281	-3.88579	0.000272461	0.00433156	0.345882	K09685	Streptococcus parasanguinis
	-3.85517	1.41739	-3.40123	0.00124441	0.00862226	-0.975561	K00351	Haemophilus parainfluenzae
	-3.85389	1.26193	-3.47494	0.000994359	0.00771334	-0.783183	K01258	Haemophilus parainfluenzae
	-3.85377	3.78653	-3.24035	0.00201217	0.0113398	-1.3859	K07586	Streptococcus mitis
	-3.85354	0.270754	-4.03228	0.000168876	0.00376841	0.758245	K00053	Streptococcus australis
	-3.85262	1.00291	-3.46733	0.00101777	0.00774834	-0.803018	K00609	Streptococcus salivarius
	-3.85226	-0.0866596	-4.24761	8.24093e-05	0.00359221	1.40121	K02879	Streptococcus australis
	-3.85211	0.78797	-3.50724	0.000900554	0.00739487	-0.697692	K00651	Streptococcus salivarius
	-3.85132	0.0783448	-4.11771	0.000127295	0.00365556	1.01076	K01752	Streptococcus australis
	-3.85124	0.654484	-3.48483	0.000964689	0.00759392	-0.758448	K01996	Streptococcus salivarius
	-3.85068	1.27337	-3.41614	0.00118946	0.00839877	-0.935971	K01866	Streptococcus salivarius
	-3.85003	0.914803	-3.49373	0.00093871	0.00752491	-0.733396	K01839	Streptococcus salivarius
	-3.84959	0.367502	-3.56653	0.000749849	0.00677354	-0.542674	K03177	Streptococcus pseudopneumoniae
	-3.84811	1.47098	-3.40514	0.00122975	0.00856008	-0.966163	K01937	Haemophilus parainfluenzae
	-3.84697	0.926664	-3.5517	0.000785114	0.00694773	-0.578048	K02994	Streptococcus salivarius
	-3.84563	-0.231108	-4.12147	0.000125713	0.00365556	1.0309	K04564	Rothia aeria
	-3.84543	1.38953	-3.46756	0.00101705	0.00774834	-0.801943	K04087	Haemophilus parainfluenzae
	-3.84528	0.0252665	-3.81829	0.000338687	0.00472955	0.154537	K12556	Streptococcus mitis
	-3.84502	1.26554	-3.32485	0.00156576	0.0098037	-1.17358	K00208	Haemophilus parainfluenzae
	-3.84438	3.47779	-2.8301	0.00645124	0.023466	-2.37104	K02834	Streptococcus oralis
	-3.84319	-0.000787411	-4.18943	0.000100201	0.00359221	1.22277	K01962	Streptococcus australis
	-3.84211	0.0902949	-4.03816	0.000165638	0.00376841	0.778531	K03495	Streptococcus australis
	-3.84202	0.710003	-3.49326	0.000940068	0.00752518	-0.734823	K03470	Streptococcus salivarius
	-3.84118	-0.457679	-4.52831	3.15997e-05	0.00272125	2.26849	K07284	Actinomyces naeslundii
	-3.84062	1.40105	-3.38569	0.00130424	0.00884421	-1.01654	K00134	Haemophilus parainfluenzae
	-3.84021	1.64833	-3.06606	0.00333719	0.0154322	-1.824	K09811	Streptococcus mitis
	-3.84004	0.35977	-3.59864	0.000678599	0.00646033	-0.45227	K07706	Streptococcus salivarius
	-3.83994	1.27385	-3.27782	0.00180115	0.010708	-1.30113	K02916	Haemophilus parainfluenzae
	-3.83951	3.50379	-3.25158	0.00194661	0.0111284	-1.35612	K03070	Streptococcus mitis
	-3.8394	0.758535	-3.87374	0.000283297	0.00437532	0.310288	K06193	Streptococcus infantis
	-3.8381	1.44847	-3.39278	0.00127661	0.00873643	-0.997567	K15580	Haemophilus parainfluenzae
	-3.83753	0.47019	-3.42937	0.00114261	0.00819191	-0.909633	K14188	Streptococcus salivarius
	-3.83692	3.32368	-3.25806	0.0019097	0.0110023	-1.3392	K02836	Streptococcus mitis
	-3.83643	0.900124	-3.8067	0.000351515	0.00481334	0.12172	K05873	Streptococcus mitis
	-3.83628	1.53987	-3.26304	0.00188176	0.01093	-1.32939	K11753	Streptococcus oralis
	-3.83549	3.25149	-3.26444	0.00187397	0.0109228	-1.32351	K03798	Streptococcus mitis
	-3.83526	-0.263782	-4.12932	0.000122472	0.00365556	1.05299	K01897	Rothia aeria
	-3.8351	1.32188	-3.38297	0.001315	0.00888154	-1.02546	K11991	Haemophilus parainfluenzae
	-3.83367	-0.441993	-4.1675	0.000107829	0.00359552	1.16666	K20938	Rothia aeria
	-3.83282	3.68047	-3.19992	0.00226586	0.0122298	-1.48637	K00925	Streptococcus mitis
	-3.8327	1.32919	-3.67417	0.000535598	0.00579271	-0.246363	K22298	Actinomyces oris
	-3.83239	-0.230536	-4.09216	0.000138564	0.00368003	0.94484	K04485	Rothia aeria
	-3.83047	1.48598	-3.48081	0.000976635	0.00766689	-0.766357	K00939	Haemophilus parainfluenzae
	-3.83037	3.38841	-3.26469	0.00187256	0.0109212	-1.32241	K02867	Streptococcus mitis
	-3.83016	1.3691	-3.4394	0.00110829	0.00807173	-0.876389	K07285	Haemophilus parainfluenzae
	-3.83011	-0.495071	-4.38376	5.19292e-05	0.00322557	1.82221	K03499	Actinomyces naeslundii
	-3.82924	1.25655	-3.37094	0.00136357	0.00904406	-1.0543	K01939	Haemophilus parainfluenzae
	-3.82848	0.617385	-3.81599	0.000341199	0.00474426	0.147998	K14188	Streptococcus infantis
	-3.82816	0.170575	-3.70744	0.000482196	0.00554769	-0.156444	K01104	Streptococcus salivarius
	-3.82776	1.56521	-3.35482	0.00143128	0.00934665	-1.09563	K02863	Haemophilus parainfluenzae
	-3.82751	-0.299818	-4.13441	0.000120413	0.00365556	1.0705	K01358	Actinomyces naeslundii
	-3.82732	1.06218	-3.46372	0.00102907	0.00777549	-0.812635	K02194	Haemophilus parainfluenzae
	-3.82732	1.23822	-3.48911	0.000952109	0.00756698	-0.745339	K03655	Haemophilus parainfluenzae
	-3.82598	1.27432	-3.37694	0.00133913	0.00898048	-1.0393	K10823	Haemophilus parainfluenzae
	-3.82593	-0.314742	-4.12153	0.000125688	0.00365556	1.02997	K01903	Rothia aeria
	-3.82496	1.14292	-3.38673	0.00130018	0.0088392	-1.01387	K07149	Haemophilus parainfluenzae
	-3.82392	3.72469	-3.19356	0.00230842	0.0123948	-1.50211	K02372	Streptococcus mitis
	-3.8239	1.23106	-3.4269	0.00115123	0.00823021	-0.908732	K11072	Streptococcus salivarius
	-3.82253	0.904358	-3.56456	0.000754437	0.00679369	-0.544463	K01921	Streptococcus salivarius
	-3.82066	1.50789	-3.58447	0.000709199	0.00659155	-0.489785	K01873	Streptococcus sanguinis
	-3.8204	0.74862	-3.62069	0.000633451	0.006218	-0.392274	K01591	Streptococcus salivarius
	-3.81992	0.985314	-3.40008	0.00124873	0.00864455	-0.97976	K00872	Streptococcus salivarius
	-3.81976	0.239214	-3.79896	0.000360338	0.00481339	0.100152	K09962	Streptococcus salivarius
	-3.81965	1.38247	-3.38555	0.00130481	0.00884421	-1.01663	K03786	Haemophilus parainfluenzae
	-3.81961	-0.417276	-4.2826	7.32309e-05	0.00359221	1.51478	K03587	Actinomyces naeslundii
	-3.81938	0.888108	-3.50608	0.000903772	0.00740676	-0.700923	K00974	Streptococcus salivarius
	-3.81895	-0.161819	-4.04213	0.000163484	0.00376841	0.798326	K03386	Rothia aeria
	-3.81812	0.618907	-3.57935	0.000720571	0.00664941	-0.504756	K03686	Streptococcus salivarius
	-3.81777	3.89819	-3.16231	0.00252865	0.0130583	-1.57931	K09816	Streptococcus mitis
	-3.81767	2.65471	-3.13603	0.00272897	0.0136592	-1.64453	K00940	Streptococcus oralis
	-3.81761	0.225937	-3.98832	0.000195114	0.00382617	0.634721	K01495	Streptococcus australis
	-3.81726	1.82908	-3.24078	0.00200963	0.0113311	-1.38737	K02931	Streptococcus salivarius
	-3.81679	2.96259	-3.31644	0.00160559	0.00991889	-1.19164	K02834	Streptococcus mitis
	-3.8167	0.344082	-4.00039	0.000187539	0.00382617	0.671302	K02796	Streptococcus australis
	-3.81662	0.127796	-3.77707	0.000386471	0.00496947	0.0385756	K03179	Streptococcus cristatus
	-3.81579	1.34847	-3.34779	0.00146183	0.00946818	-1.11483	K07751	Haemophilus parainfluenzae
	-3.81555	1.41162	-3.33512	0.00151841	0.00964233	-1.14682	K01689	Haemophilus parainfluenzae
	-3.81495	1.89768	-3.39753	0.00125841	0.00869036	-0.98439	K00859	Streptococcus mitis
	-3.81422	1.28795	-3.5213	0.000862389	0.00723452	-0.659235	K00647	Haemophilus parainfluenzae
	-3.81379	0.958116	-3.43781	0.00111366	0.00807846	-0.880667	K07461	Streptococcus salivarius
	-3.81379	-0.111264	-4.11614	0.000127962	0.00365556	1.0166	K02946	Actinomyces naeslundii
	-3.8132	1.35965	-3.45132	0.00106876	0.00792991	-0.844837	K00147	Haemophilus parainfluenzae
	-3.81304	3.9187	-3.16746	0.002491	0.0129497	-1.56693	K06024	Streptococcus mitis
	-3.813	0.716749	-3.53367	0.000830122	0.00713767	-0.626927	K02564	Streptococcus salivarius
	-3.81168	1.28926	-3.4745	0.000995694	0.00771334	-0.788621	K00247	Haemophilus parainfluenzae
	-3.81153	1.33527	-3.4161	0.00118959	0.00839877	-0.937174	K07391	Haemophilus parainfluenzae
	-3.81101	0.699193	-3.67397	0.000535929	0.00579271	-0.246881	K10563	Streptococcus salivarius
	-3.81055	1.34019	-3.35588	0.00142674	0.00933236	-1.09327	K08306	Haemophilus parainfluenzae
	-3.81054	1.34578	-3.29171	0.00172836	0.010428	-1.25937	K00962	Streptococcus salivarius
	-3.80921	1.19687	-3.44993	0.0010733	0.007948	-0.849282	K03632	Haemophilus parainfluenzae
	-3.80886	0.994041	-3.62468	0.000625608	0.00619865	-0.382156	K02874	Streptococcus salivarius
	-3.80866	0.59314	-3.39626	0.00126326	0.00870529	-0.990431	K01926	Streptococcus salivarius
	-3.80859	0.314078	-3.42134	0.00117085	0.00831296	-0.931502	K01878	Streptococcus pseudopneumoniae
	-3.80809	1.34995	-3.41351	0.00119896	0.00842312	-0.944155	K01883	Haemophilus parainfluenzae
	-3.80797	1.07287	-3.44102	0.00110283	0.00806168	-0.871982	K00831	Streptococcus salivarius
	-3.80774	-0.0657498	-4.13492	0.000120211	0.00365556	1.06193	K01951	Streptococcus australis
	-3.80764	1.34664	-3.43147	0.00113536	0.00816297	-0.897163	K03686	Haemophilus parainfluenzae
	-3.80739	3.04074	-3.23778	0.00202746	0.0113808	-1.38998	K01591	Streptococcus mitis
	-3.80728	0.902301	-3.49438	0.000936848	0.00751881	-0.732445	K02950	Streptococcus salivarius
	-3.80665	1.00303	-3.69178	0.000506666	0.00567095	-0.198726	K07186	Haemophilus parainfluenzae
	-3.80664	2.52617	-3.46558	0.00102323	0.00775407	-0.80641	K00287	Streptococcus mitis
	-3.80658	-0.340958	-4.17789	0.000104146	0.00359221	1.19988	K01182	Rothia aeria
	-3.80574	0.117054	-3.57462	0.000731253	0.00669255	-0.521932	K02111	Streptococcus pseudopneumoniae
	-3.80526	1.63055	-3.31914	0.0015927	0.00987614	-1.19043	K03071	Haemophilus parainfluenzae
	-3.80489	2.84192	-3.20366	0.00224122	0.0121341	-1.47648	K07862	Streptococcus oralis
	-3.80471	1.36132	-3.44002	0.00110621	0.00807173	-0.874174	K00384	Haemophilus parainfluenzae
	-3.8043	3.40023	-3.23558	0.00204065	0.0114115	-1.39625	K03545	Streptococcus mitis
	-3.80375	2.71611	-3.33771	0.00150668	0.00960761	-1.13944	K03785	Streptococcus mitis
	-3.80341	1.32678	-3.34453	0.00147619	0.00952317	-1.12326	K03703	Haemophilus parainfluenzae
	-3.80314	1.63116	-3.30611	0.00165583	0.0101129	-1.22138	K02109	Haemophilus parainfluenzae
	-3.80299	3.2615	-3.27107	0.00183752	0.0108055	-1.30804	K11065	Streptococcus mitis
	-3.80269	1.38494	-3.26197	0.0018877	0.0109325	-1.33661	K01770	Haemophilus parainfluenzae
	-3.80242	-0.0475798	-3.71856	0.000465519	0.00543839	-0.125766	K00560	Streptococcus pseudopneumoniae
	-3.80205	0.0818703	-3.59065	0.000695703	0.00651958	-0.478812	K02992	Streptococcus pseudopneumoniae
	-3.80178	1.31479	-3.45541	0.00105553	0.00786828	-0.834138	K12524	Haemophilus parainfluenzae
	-3.80167	1.17852	-3.44344	0.00109474	0.0080283	-0.866125	K01652	Haemophilus parainfluenzae
	-3.8011	3.94606	-3.17292	0.00245172	0.0128624	-1.55348	K01819	Streptococcus mitis
	-3.801	1.33273	-3.45374	0.00106089	0.00788693	-0.838837	K00029	Haemophilus parainfluenzae
	-3.80054	-0.256598	-4.24754	8.24302e-05	0.00359221	1.39742	K03976	Streptococcus australis
	-3.80033	0.987847	-3.43656	0.00111791	0.00809899	-0.884555	K02860	Streptococcus salivarius
	-3.79963	0.989175	-3.2749	0.00181682	0.010741	-1.30374	K10773	Streptococcus salivarius
	-3.79942	1.28712	-3.39415	0.00127135	0.00871618	-0.99474	K03644	Haemophilus parainfluenzae
	-3.79934	1.2578	-3.46731	0.00101784	0.00774834	-0.803435	K03438	Streptococcus salivarius
	-3.79922	1.006	-3.72703	0.000453177	0.0053715	-0.100661	K09817	Streptococcus infantis
	-3.79878	-0.0434018	-4.02393	0.000173581	0.00376841	0.743675	K20373	Streptococcus salivarius
	-3.79858	0.455817	-3.77669	0.00038694	0.00496988	0.0376354	K09976	Streptococcus infantis
	-3.79854	0.895485	-3.48945	0.000951112	0.00756698	-0.745336	K01972	Streptococcus salivarius
	-3.79833	2.83395	-3.18911	0.00233865	0.0124818	-1.51214	K14188	Streptococcus mitis
	-3.79814	0.0730896	-4.02507	0.000172935	0.00376841	0.739999	K02357	Streptococcus australis
	-3.79773	3.64726	-3.11185	0.00292628	0.0142364	-1.70428	K00788	Streptococcus mitis
	-3.79697	4.3073	-3.06146	0.00338131	0.0155021	-1.82707	K00948	Streptococcus mitis
	-3.79677	-0.108128	-4.21054	9.3353e-05	0.00359221	1.29691	K11753	Actinomyces naeslundii
	-3.79652	3.7206	-3.15441	0.00258736	0.0132123	-1.59958	K03217	Streptococcus mitis
	-3.79651	3.71329	-3.21069	0.00219548	0.0119751	-1.45822	K02992	Streptococcus mitis
	-3.79534	1.20198	-3.47357	0.000998539	0.00771334	-0.786815	K02959	Streptococcus salivarius
	-3.79528	1.02394	-3.40592	0.00122685	0.00854512	-0.964031	K01956	Streptococcus salivarius
	-3.7946	1.34988	-3.44901	0.00107631	0.00795588	-0.85115	K04487	Haemophilus parainfluenzae
	-3.79358	0.4668	-3.70457	0.000486594	0.00555333	-0.162708	K02755	Streptococcus salivarius
	-3.79358	0.4668	-3.70457	0.000486594	0.00555333	-0.162708	K02756	Streptococcus salivarius
	-3.79358	0.4668	-3.70457	0.000486594	0.00555333	-0.162708	K02757	Streptococcus salivarius
	-3.793	0.894716	-3.43689	0.00111679	0.00809599	-0.883514	K04077	Streptococcus salivarius
	-3.79268	-0.00381024	-3.82619	0.000330208	0.00469185	0.175668	K06962	Streptococcus australis
	-3.79251	1.30059	-3.35922	0.00141251	0.00927554	-1.08472	K00324	Haemophilus parainfluenzae
	-3.79128	0.994891	-3.42544	0.00115633	0.00825922	-0.913086	K00884	Haemophilus parainfluenzae
	-3.79128	0.0861447	-4.03617	0.000166727	0.00376841	0.771114	K01869	Streptococcus australis
	-3.79116	0.567253	-3.59803	0.000679884	0.00646174	-0.454554	K03686	Gemella haemolysans
	-3.79032	1.05515	-3.38958	0.00128901	0.00878425	-1.00905	K03617	Haemophilus parainfluenzae
	-3.78976	1.33093	-3.43967	0.00110739	0.00807173	-0.875262	K01866	Haemophilus parainfluenzae
	-3.78975	3.01552	-3.15981	0.00254704	0.0131183	-1.58489	K03742	Streptococcus oralis
	-3.78946	3.15222	-3.26407	0.00187601	0.0109228	-1.32566	K14983	Streptococcus mitis
	-3.78938	-0.304995	-4.18642	0.000101216	0.00359221	1.21568	K02878	Streptococcus australis
	-3.78887	1.43784	-3.37402	0.00135098	0.00901324	-1.04721	K04082	Haemophilus parainfluenzae
	-3.78707	1.81871	-3.36259	0.00139827	0.00920333	-1.07536	K09861	Streptococcus oralis
	-3.78706	4.1564	-3.11375	0.00291032	0.014192	-1.70295	K16787	Streptococcus oralis
	-3.78685	1.23621	-3.37089	0.00136375	0.00904406	-1.05427	K01624	Haemophilus parainfluenzae
	-3.78572	1.14289	-3.40114	0.00124475	0.00862226	-0.976777	K00764	Haemophilus parainfluenzae
	-3.78506	1.23273	-3.46839	0.0010145	0.00774825	-0.800309	K00990	Haemophilus parainfluenzae
	-3.78479	-0.333013	-4.05066	0.000158948	0.00376841	0.822902	K02793	Streptococcus salivarius
	-3.78443	0.34766	-3.95823	0.000215292	0.00393445	0.547505	K01878	Streptococcus australis
	-3.78365	0.936592	-3.48532	0.000963229	0.00759369	-0.754975	K02863	Streptococcus salivarius
	-3.78352	0.756931	-3.5438	0.000804533	0.00703801	-0.600135	K03685	Streptococcus salivarius
	-3.78327	1.23775	-3.37581	0.00134371	0.00898995	-1.04237	K01929	Haemophilus parainfluenzae
	-3.78325	3.24467	-3.27537	0.00181425	0.010741	-1.29622	K19689	Streptococcus mitis
	-3.7828	0.382587	-3.5669	0.00074899	0.00677309	-0.540279	K03698	Streptococcus salivarius
	-3.78267	0.869876	-3.45546	0.00105534	0.00786828	-0.834472	K02808	Streptococcus salivarius
	-3.78267	0.869876	-3.45546	0.00105534	0.00786828	-0.834472	K02809	Streptococcus salivarius
	-3.78267	0.869876	-3.45546	0.00105534	0.00786828	-0.834472	K02810	Streptococcus salivarius
	-3.78228	1.29021	-3.37893	0.00133112	0.00894852	-1.03324	K00850	Haemophilus parainfluenzae
	-3.78188	1.23836	-3.47239	0.00100215	0.00772297	-0.789441	K01147	Haemophilus parainfluenzae
	-3.78184	1.2365	-3.41858	0.00118068	0.00837229	-0.930891	K03841	Haemophilus parainfluenzae
	-3.78025	0.678041	-3.6532	0.000572109	0.00595528	-0.303996	K03346	Streptococcus salivarius
	-3.78014	0.694669	-3.49959	0.00092198	0.00748509	-0.718748	K00760	Streptococcus salivarius
	-3.78003	0.0720954	-4.09823	0.000135799	0.00365789	0.953098	K01875	Streptococcus australis
	-3.77965	-0.107632	-4.21508	9.19394e-05	0.00359221	1.30733	K02968	Streptococcus australis
	-3.77964	1.27013	-3.44897	0.00107646	0.00795588	-0.851999	K01810	Haemophilus parainfluenzae
	-3.77877	1.37891	-3.32755	0.0015532	0.00976717	-1.16694	K06187	Haemophilus parainfluenzae
	-3.77877	0.999885	-3.52857	0.00084329	0.00716056	-0.639484	K03686	Streptococcus parasanguinis
	-3.77624	0.174503	-3.66946	0.000543599	0.00583484	-0.261018	K03687	Streptococcus pseudopneumoniae
	-3.77583	0.115753	-3.93634	0.000231225	0.0040436	0.490457	K14982	Streptococcus salivarius
	-3.77582	1.12711	-3.40296	0.00123791	0.00860107	-0.974359	K09747	Haemophilus parainfluenzae
	-3.7752	-0.365124	-4.0215	0.000174977	0.00376841	0.737006	K11175	Streptococcus cristatus
	-3.77491	3.37338	-3.25653	0.00191834	0.0110229	-1.34473	K12267	Streptococcus mitis
	-3.77464	3.42249	-3.18547	0.00236362	0.0125842	-1.52103	K02967	Streptococcus mitis
	-3.77449	-0.0407609	-3.66861	0.000545054	0.00584201	-0.263994	K08986	Streptococcus pseudopneumoniae
	-3.77275	0.722328	-3.44964	0.00107424	0.00794978	-0.850337	K07030	Streptococcus salivarius
	-3.77259	1.47721	-3.22669	0.00209474	0.011591	-1.42601	K02990	Haemophilus parainfluenzae
	-3.77161	1.59658	-2.98673	0.00417919	0.0177655	-2.01219	K07729	Streptococcus salivarius
	-3.77161	1.1425	-3.25619	0.00192023	0.0110239	-1.34897	K03601	Streptococcus salivarius
	-3.77074	2.64384	-3.28527	0.00176174	0.0105333	-1.27285	K13678	Streptococcus oralis
	-3.76828	0.675398	-3.42216	0.00116792	0.00831296	-0.923243	K00355	Streptococcus salivarius
	-3.76818	3.52772	-3.16998	0.00247278	0.0129086	-1.56014	K00975	Streptococcus mitis
	-3.76817	3.72123	-3.19013	0.00233167	0.0124608	-1.51104	K03536	Streptococcus mitis
	-3.76808	-0.482862	-4.2012	9.63246e-05	0.00359221	1.26936	K02959	Streptococcus cristatus
	-3.76746	0.131254	-3.87905	0.00027847	0.00436941	0.326986	K00865	Streptococcus salivarius
	-3.76685	3.80926	-3.17266	0.00245361	0.0128624	-1.55359	K02986	Streptococcus mitis
	-3.7665	1.32315	-3.35193	0.00144376	0.00939392	-1.10443	K03562	Haemophilus parainfluenzae
	-3.76548	1.27318	-3.41118	0.00120746	0.00845671	-0.950217	K01868	Haemophilus parainfluenzae
	-3.76498	2.67635	-3.26268	0.00188374	0.0109303	-1.32931	K19002	Streptococcus oralis
	-3.76425	-0.0671098	-4.02567	0.000172593	0.00376841	0.743524	K07478	Streptococcus australis
	-3.76403	0.559544	-3.56369	0.000756483	0.0068018	-0.548034	K11069	Streptococcus salivarius
	-3.76268	3.37249	-3.18047	0.00239837	0.0127097	-1.53353	K00858	Streptococcus mitis
	-3.76174	0.296784	-4.00445	0.000185057	0.0037882	0.680778	K02909	Streptococcus australis
	-3.76147	1.23431	-3.38409	0.00131056	0.00887265	-1.02096	K08301	Haemophilus parainfluenzae
	-3.76111	1.08596	-3.267	0.00185984	0.0108917	-1.32366	K02379	Haemophilus parainfluenzae
	-3.76103	0.990198	-3.4343	0.00112561	0.00811857	-0.889992	K02687	Streptococcus salivarius
	-3.76086	1.55469	-3.47961	0.00098023	0.00766689	-0.771257	K02992	Streptococcus infantis
	-3.7585	-0.195101	-4.13005	0.000122173	0.00365556	1.05108	K03438	Streptococcus australis
	-3.75775	0.639712	-3.57324	0.000734395	0.00669974	-0.520732	K01733	Streptococcus salivarius
	-3.75768	1.30131	-3.38339	0.00131332	0.00887545	-1.02247	K02492	Haemophilus parainfluenzae
	-3.7576	-0.114727	-3.97139	0.000206229	0.00388114	0.591975	K03693	Streptococcus mitis
	-3.75744	3.87378	-3.11064	0.00293652	0.0142585	-1.70633	K02878	Streptococcus mitis
	-3.75743	1.43991	-3.31792	0.00159852	0.00989674	-1.19065	K02113	Haemophilus parainfluenzae
	-3.75737	0.613439	-3.5255	0.000851304	0.00719462	-0.649188	K07444	Streptococcus salivarius
	-3.75694	0.09403	-3.95047	0.000220815	0.0039671	0.527009	K02886	Streptococcus australis
	-3.75601	3.88452	-3.09547	0.00306751	0.0146322	-1.74298	K02952	Streptococcus mitis
	-3.75594	3.59017	-3.16815	0.00248604	0.012939	-1.56502	K01933	Streptococcus mitis
	-3.75586	1.54503	-3.30887	0.00164226	0.0100525	-1.21394	K00674	Streptococcus salivarius
	-3.75585	1.29193	-3.26137	0.00189109	0.0109394	-1.33671	K00052	Streptococcus salivarius
	-3.75579	0.113136	-3.98125	0.000199684	0.00382617	0.614527	K01687	Streptococcus australis
	-3.75568	1.34784	-3.2619	0.00188811	0.0109325	-1.33855	K02902	Streptococcus salivarius
	-3.75533	1.17438	-3.33849	0.00150317	0.0096005	-1.13871	K00974	Haemophilus parainfluenzae
	-3.75515	-0.175449	-3.96669	0.000209423	0.00390639	0.579108	K14761	Rothia aeria
	-3.75446	0.715192	-3.48921	0.000951814	0.00756698	-0.745053	K21064	Streptococcus salivarius
	-3.75305	0.0870476	-3.99932	0.000188203	0.00382617	0.667155	K00688	Streptococcus australis
	-3.75286	0.494102	-3.43004	0.00114031	0.00818821	-0.90358	K07570	Streptococcus salivarius
	-3.75218	-0.467996	-3.97333	0.000204929	0.00388114	0.597921	K03521	Rothia aeria
	-3.75209	0.864284	-3.42777	0.00114821	0.00821893	-0.907804	K19689	Streptococcus salivarius
	-3.75135	2.48442	-3.27734	0.00180373	0.0107121	-1.29723	K02926	Streptococcus infantis
	-3.75065	0.756443	-3.4667	0.00101975	0.00774834	-0.80639	K14155	Streptococcus salivarius
	-3.75044	3.90889	-3.08622	0.00315001	0.0148635	-1.7659	K01939	Streptococcus mitis
	-3.75021	1.12295	-3.52468	0.000853471	0.00720758	-0.654029	K03787	Haemophilus parainfluenzae
	-3.74836	-0.350309	-3.94085	0.000227852	0.00401549	0.504282	K00796	Rothia aeria
	-3.74824	3.13009	-3.26507	0.00187047	0.0109146	-1.32261	K04077	Streptococcus mitis
	-3.74786	0.278747	-3.97514	0.000203713	0.00386579	0.596871	K02687	Streptococcus australis
	-3.74764	3.40873	-3.19089	0.00232653	0.0124567	-1.50792	K01000	Streptococcus mitis
	-3.74739	1.19588	-3.4062	0.00122583	0.00854343	-0.963238	K00858	Haemophilus parainfluenzae
	-3.74733	0.89458	-3.4214	0.00117061	0.00831296	-0.923691	K00604	Streptococcus salivarius
	-3.74611	0.850003	-3.67691	0.000530992	0.00577587	-0.238857	K02314	Haemophilus parainfluenzae
	-3.74568	-0.113095	-4.05936	0.000154446	0.0037401	0.842027	K01999	Streptococcus australis
	-3.74538	1.19218	-3.52923	0.000841575	0.00716056	-0.640453	K12145	Haemophilus parainfluenzae
	-3.74503	1.13999	-3.19402	0.00230528	0.0123838	-1.5032	K03424	Streptococcus salivarius
	-3.74453	1.28321	-3.43833	0.00111191	0.00807846	-0.879327	K01256	Haemophilus parainfluenzae
	-3.74379	1.08139	-3.41418	0.00119653	0.00842312	-0.941752	K01595	Streptococcus salivarius
	-3.74364	1.19843	-3.4618	0.00103512	0.00780252	-0.820632	K05787	Haemophilus parainfluenzae
	-3.74351	0.454505	-3.48808	0.000955136	0.00756698	-0.753893	K20342	Streptococcus pseudopneumoniae
	-3.74306	1.14522	-3.32566	0.00156199	0.00978908	-1.17168	K15582	Haemophilus parainfluenzae
	-3.74264	1.33652	-3.37071	0.00136453	0.00904406	-1.05546	K02881	Streptococcus salivarius
	-3.73808	1.32016	-3.37771	0.00133604	0.0089703	-1.03749	K03570	Haemophilus parainfluenzae
	-3.73651	0.930987	-3.41637	0.00118862	0.00839877	-0.937657	K00088	Streptococcus salivarius
	-3.7359	1.11887	-3.30111	0.00168071	0.0101946	-1.23469	K03798	Haemophilus parainfluenzae
	-3.73573	0.360915	-3.37582	0.00134365	0.00898995	-1.04705	K02428	Streptococcus salivarius
	-3.73533	-0.361603	-3.99005	0.000194012	0.00382617	0.646177	K21739	Rothia aeria
	-3.73471	-0.601747	-4.22552	8.87711e-05	0.00359221	1.33366	K03497	Streptococcus australis
	-3.73315	3.46795	-3.06948	0.00330477	0.0153376	-1.80757	K00963	Streptococcus mitis
	-3.73284	0.847403	-3.38189	0.0013193	0.00889472	-1.0266	K07150	Streptococcus salivarius
	-3.73244	-0.103856	-3.83118	0.000324955	0.00467163	0.19095	K00297	Streptococcus salivarius
	-3.73232	1.18987	-3.3948	0.00126886	0.00871491	-0.993469	K00127	Haemophilus parainfluenzae
	-3.73202	1.12765	-3.42533	0.00115674	0.00825922	-0.913678	K01893	Haemophilus parainfluenzae
	-3.73119	3.76057	-3.13128	0.00276671	0.0137814	-1.65596	K03978	Streptococcus mitis
	-3.73043	0.741277	-3.43925	0.00110881	0.00807173	-0.87842	K01924	Streptococcus salivarius
	-3.73	1.57212	-3.19043	0.00232961	0.0124608	-1.51296	K02967	Haemophilus parainfluenzae
	-3.72903	-0.508791	-4.20055	9.65359e-05	0.00359221	1.26734	K00012	Actinomyces naeslundii
	-3.72868	0.61952	-3.50025	0.000920109	0.00748132	-0.718039	K01079	Streptococcus salivarius
	-3.72797	1.23787	-3.29552	0.00170891	0.0103216	-1.24792	K01754	Streptococcus salivarius
	-3.72763	-0.30729	-4.13358	0.000120746	0.00365556	1.06865	K00656	Actinomyces naeslundii
	-3.72715	0.128371	-3.74093	0.00043362	0.005238	-0.0625764	K10793	Gemella haemolysans
	-3.72638	1.62013	-3.37285	0.00135575	0.0090333	-1.04851	K16786	Streptococcus salivarius
	-3.72597	3.52572	-3.10997	0.00294221	0.014274	-1.7063	K03799	Streptococcus mitis
	-3.72529	0.405536	-3.6181	0.000638602	0.00624698	-0.399871	K19971	Streptococcus salivarius
	-3.72517	4.15834	-3.08422	0.00316814	0.014907	-1.7716	K02994	Streptococcus mitis
	-3.7247	-0.0716429	-4.04329	0.000162859	0.00376841	0.796045	K07146	Streptococcus australis
	-3.72427	1.66969	-3.26012	0.00189808	0.0109687	-1.34074	K01206	Streptococcus mitis
	-3.72421	1.15168	-3.36286	0.00139714	0.0092012	-1.08155	K22015	Haemophilus parainfluenzae
	-3.72351	3.62073	-3.15987	0.00254661	0.0131183	-1.58597	K01696	Streptococcus mitis
	-3.72296	1.01703	-3.41387	0.00119768	0.00842312	-0.942124	K03048	Streptococcus parasanguinis
	-3.72292	-0.449154	-4.01637	0.000177953	0.00376841	0.723488	K17758	Streptococcus pseudopneumoniae
	-3.7228	1.40267	-3.36015	0.00140857	0.00925503	-1.08324	K02335	Haemophilus parainfluenzae
	-3.72156	1.22543	-3.39899	0.00125287	0.00866262	-0.981701	K04043	Streptococcus salivarius
	-3.72143	0.233763	-3.84211	0.000313728	0.00459428	0.218976	K01870	Streptococcus australis
	-3.72067	1.4083	-3.22424	0.00210987	0.0116535	-1.42889	K00111	Haemophilus parainfluenzae
	-3.72051	0.359758	-3.76342	0.000403669	0.00504786	0.000539929	K11754	Streptococcus salivarius
	-3.71968	0.37037	-3.82796	0.000328338	0.00467696	0.181875	K00762	Streptococcus infantis
	-3.71958	0.0456151	-3.96363	0.00021153	0.00390639	0.563489	K02926	Streptococcus australis
	-3.71937	3.87315	-3.13801	0.00271333	0.0136276	-1.63927	K02518	Streptococcus mitis
	-3.7193	1.35199	-3.28917	0.00174144	0.010468	-1.26491	K02939	Haemophilus parainfluenzae
	-3.71916	0.280758	-3.61222	0.000650452	0.00631278	-0.419022	K02970	Streptococcus cristatus
	-3.719	0.341222	-3.32748	0.00155354	0.00976717	-1.17016	K00208	Neisseria flavescens
	-3.71886	3.58512	-3.08605	0.00315157	0.0148647	-1.76682	K07042	Streptococcus mitis
	-3.7174	-0.478108	-4.05249	0.000157991	0.00376841	0.828358	K02950	Rothia aeria
	-3.71672	3.45656	-3.12713	0.00280012	0.013887	-1.66513	K15583	Streptococcus mitis
	-3.71662	3.07822	-3.19622	0.00229052	0.0123162	-1.49445	K02519	Streptococcus mitis
	-3.71659	0.225732	-3.4477	0.00108062	0.0079762	-0.862723	K07447	Streptococcus pseudopneumoniae
	-3.71647	3.22966	-3.14669	0.00264592	0.0134029	-1.6175	K16511	Streptococcus mitis
	-3.71607	3.47429	-3.17451	0.0024404	0.0128426	-1.55005	K03565	Streptococcus mitis
	-3.71603	-0.450305	-3.98781	0.000195437	0.00382617	0.639577	K03439	Rothia aeria
	-3.71573	0.679245	-3.45701	0.00105038	0.00786241	-0.830575	K01915	Streptococcus salivarius
	-3.7156	0.100178	-3.71395	0.000472369	0.00548804	-0.137181	K03621	Streptococcus infantis
	-3.71512	0.272002	-3.87863	0.000278853	0.00436941	0.321247	K04043	Streptococcus australis
	-3.71502	1.3108	-3.33278	0.00152908	0.00966691	-1.15214	K09698	Streptococcus salivarius
	-3.71493	2.77014	-3.17387	0.00244493	0.0128486	-1.55094	K03217	Streptococcus oralis
	-3.7143	1.38742	-3.29001	0.0017371	0.0104571	-1.26424	K00564	Haemophilus parainfluenzae
	-3.71394	3.23845	-3.22239	0.00212135	0.0116968	-1.42954	K06941	Streptococcus mitis
	-3.71382	0.0595137	-3.89217	0.000266893	0.00429105	0.360533	K02117	Streptococcus australis
	-3.71328	3.34095	-3.18572	0.00236189	0.0125809	-1.52211	K03763	Streptococcus mitis
	-3.71276	0.702678	-3.45516	0.0010563	0.00786828	-0.835649	K01785	Streptococcus salivarius
	-3.71103	1.18206	-3.27006	0.00184303	0.0108293	-1.31435	K00789	Haemophilus parainfluenzae
	-3.71092	3.33707	-3.17186	0.00245932	0.0128707	-1.555	K06215	Streptococcus mitis
	-3.70992	0.617446	-3.50929	0.000894873	0.00736569	-0.692321	K03431	Streptococcus salivarius
	-3.70792	1.50454	-3.37245	0.00135737	0.00903881	-1.0501	K02519	Streptococcus parasanguinis
	-3.70789	2.78662	-3.15577	0.00257713	0.0132064	-1.59632	K02356	Streptococcus mitis
	-3.70771	1.24255	-3.28323	0.00177246	0.0105817	-1.28098	K06041	Haemophilus parainfluenzae
	-3.70719	1.80208	-3.06239	0.00337237	0.0154858	-1.82592	K02952	Haemophilus parainfluenzae
	-3.70646	-0.508377	-4.15649	0.000111866	0.00362633	1.13687	K03496	Actinomyces naeslundii
	-3.70623	4.45356	-2.79518	0.00709349	0.025066	-2.45044	K01992	Streptococcus oralis
	-3.70614	2.94859	-3.18099	0.00239475	0.0126964	-1.53293	K03742	Streptococcus mitis
	-3.70585	0.315047	-3.74105	0.000433456	0.005238	-0.0625067	K02884	Streptococcus australis
	-3.70579	0.835902	-3.45809	0.00104692	0.00784986	-0.826262	K01887	Streptococcus parasanguinis
	-3.70569	1.30613	-3.27484	0.0018171	0.010741	-1.30159	K04088	Haemophilus parainfluenzae
	-3.70556	3.13215	-3.21202	0.00218697	0.0119458	-1.45627	K03284	Streptococcus mitis
	-3.70549	0.0488231	-3.78721	0.000374148	0.00490846	0.0669412	K03693	Streptococcus oralis
	-3.70498	1.47276	-3.33978	0.00149735	0.00958857	-1.13477	K05540	Haemophilus parainfluenzae
	-3.70477	0.988273	-3.42193	0.00116875	0.00831296	-0.923501	K02864	Streptococcus salivarius
	-3.70405	3.70769	-3.12985	0.00277813	0.0138127	-1.65931	K01803	Streptococcus mitis
	-3.70353	1.48777	-3.32275	0.00157564	0.00983942	-1.17915	K16787	Streptococcus salivarius
	-3.70352	-0.0113268	-3.91637	0.00024674	0.00415851	0.432827	K02992	Streptococcus australis
	-3.70264	1.28966	-3.32627	0.00155916	0.00978857	-1.17021	K00674	Haemophilus parainfluenzae
	-3.70175	0.568434	-3.57294	0.000735078	0.00670058	-0.523534	K00973	Streptococcus salivarius
	-3.70145	3.14538	-3.16715	0.00249324	0.0129528	-1.56589	K03499	Streptococcus mitis
	-3.70115	3.32489	-3.21315	0.00217968	0.0119287	-1.45299	K04083	Streptococcus mitis
	-3.70107	0.999776	-3.38498	0.00130705	0.00885412	-1.01872	K09903	Streptococcus salivarius
	-3.70047	1.74848	-3.40993	0.00121207	0.00847853	-0.952658	K00052	Streptococcus mitis
	-3.70034	0.392132	-3.66034	0.00055942	0.00591474	-0.284673	K03588	Streptococcus salivarius
	-3.70016	1.47337	-3.21099	0.00219356	0.0119704	-1.46206	K03734	Haemophilus parainfluenzae
	-3.69987	3.64354	-3.09016	0.00311465	0.0147818	-1.75521	K09157	Streptococcus mitis
	-3.69913	-0.031344	-4.01757	0.000177249	0.00376841	0.720029	K01997	Streptococcus australis
	-3.69891	1.23579	-3.36337	0.00139499	0.00919238	-1.07506	K01595	Haemophilus parainfluenzae
	-3.69887	1.32827	-3.50503	0.000906698	0.0074147	-0.704631	K09767	Haemophilus parainfluenzae
	-3.69591	0.839076	-3.45965	0.00104193	0.00782788	-0.824128	K01657	Streptococcus salivarius
	-3.69568	1.07224	-3.23837	0.00202391	0.0113665	-1.39974	K08363	Haemophilus parainfluenzae
	-3.69513	1.28097	-3.31957	0.00159069	0.00987614	-1.18814	K01265	Haemophilus parainfluenzae
	-3.69478	0.334158	-3.39311	0.00127534	0.00873303	-1.00593	K00766	Streptococcus pseudopneumoniae
	-3.69354	2.21586	-3.25004	0.00195548	0.0111474	-1.3615	K11041	Streptococcus mitis
	-3.69351	1.69892	-3.12739	0.00279798	0.0138864	-1.67143	K06286	Streptococcus mitis
	-3.69279	-0.160731	-3.9467	0.000223548	0.0039671	0.521163	K00133	Rothia aeria
	-3.69273	0.557859	-3.58495	0.000708141	0.0065871	-0.490033	K01989	Streptococcus salivarius
	-3.69229	1.278	-3.27317	0.00182615	0.0107777	-1.30536	K15257	Haemophilus parainfluenzae
	-3.69188	1.54809	-3.2998	0.00168726	0.0102234	-1.23608	K01803	Streptococcus salivarius
	-3.69111	0.0603542	-3.98309	0.000198482	0.00382617	0.624062	K02892	Streptococcus australis
	-3.69056	-0.171811	-4.09278	0.000138279	0.00368003	0.93857	K03687	Streptococcus australis
	-3.69009	3.5052	-3.15768	0.00256286	0.01317	-1.59062	K10040	Streptococcus mitis
	-3.68932	1.33668	-3.27824	0.00179888	0.0107001	-1.29243	K03657	Haemophilus parainfluenzae
	-3.68876	3.77984	-2.73244	0.00839749	0.0278949	-2.58917	K02916	Streptococcus oralis
	-3.68864	1.29747	-3.32827	0.00154983	0.00976546	-1.16491	K02600	Haemophilus parainfluenzae
	-3.68852	1.12469	-3.30991	0.00163719	0.0100354	-1.21327	K03633	Haemophilus parainfluenzae
	-3.68844	1.20866	-3.33531	0.00151755	0.00964223	-1.1469	K07150	Haemophilus parainfluenzae
	-3.68753	1.06509	-3.33411	0.00152302	0.00965541	-1.15028	K03705	Streptococcus salivarius
	-3.68736	0.175904	-3.87375	0.000283284	0.00437532	0.309124	K01879	Streptococcus australis
	-3.68733	3.10126	-3.05333	0.00346066	0.0157191	-1.84514	K09762	Streptococcus mitis
	-3.68691	1.66377	-3.50329	0.000911542	0.00744271	-0.709414	K00604	Streptococcus infantis
	-3.68636	0.847709	-3.33625	0.00151327	0.0096235	-1.14504	K21636	Streptococcus salivarius
	-3.68563	-0.520519	-4.17073	0.000106672	0.00359552	1.17954	K20459	Actinomyces naeslundii
	-3.68496	0.588873	-3.53858	0.000817622	0.00708377	-0.614825	K12952	Streptococcus salivarius
	-3.68464	1.04134	-3.40244	0.00123986	0.00860937	-0.973992	K07738	Streptococcus salivarius
	-3.68297	3.75861	-3.08974	0.00311839	0.0147818	-1.75674	K01892	Streptococcus mitis
	-3.68279	1.75124	-3.10598	0.00297615	0.0143766	-1.72613	K02965	Haemophilus parainfluenzae
	-3.68218	-0.0380547	-3.94648	0.000223709	0.0039671	0.517155	K12574	Streptococcus australis
	-3.68199	1.27405	-3.31005	0.00163654	0.0100354	-1.21188	K03702	Haemophilus parainfluenzae
	-3.68198	0.76382	-3.37091	0.00136367	0.00904406	-1.0597	K00878	Gemella haemolysans
	-3.68144	1.21343	-3.24321	0.00199526	0.0112668	-1.38131	K00036	Haemophilus parainfluenzae
	-3.68135	-0.000665559	-3.53862	0.000817522	0.00708377	-0.619888	K01281	Streptococcus pseudopneumoniae
	-3.68083	-0.098732	-3.99458	0.000191147	0.00382617	0.65486	K09903	Streptococcus australis
	-3.68043	3.41592	-3.17721	0.00242126	0.0127658	-1.54274	K03621	Streptococcus mitis
	-3.68035	0.251286	-3.4839	0.000967453	0.00761041	-0.76724	K00759	Streptococcus pseudopneumoniae
	-3.67911	1.73955	-3.28937	0.00174042	0.0104674	-1.26358	K01756	Streptococcus salivarius
	-3.67904	0.848213	-3.24692	0.00197357	0.0111888	-1.37617	K00765	Streptococcus salivarius
	-3.67649	0.187084	-3.57172	0.000737868	0.00671524	-0.531681	K01756	Streptococcus pseudopneumoniae
	-3.67561	0.904348	-3.4439	0.00109322	0.00802233	-0.867299	K00925	Streptococcus salivarius
	-3.67529	3.48349	-3.17124	0.00246373	0.0128864	-1.55788	K01687	Streptococcus mitis
	-3.67505	3.27672	-3.17091	0.00246611	0.0128884	-1.55734	K00627	Streptococcus mitis
	-3.67499	1.32994	-3.25376	0.00193411	0.0110756	-1.35624	K00748	Haemophilus parainfluenzae
	-3.67331	1.40439	-3.04023	0.00359223	0.016059	-1.88246	K03977	Streptococcus salivarius
	-3.67321	3.5923	-3.10257	0.00300556	0.0144751	-1.7247	K09685	Streptococcus mitis
	-3.67228	1.38062	-3.15777	0.00256222	0.01317	-1.59458	K00656	Haemophilus parainfluenzae
	-3.67217	0.802559	-3.48684	0.000958769	0.00756828	-0.753076	K00226	Streptococcus salivarius
	-3.67189	4.05144	-2.97258	0.00434876	0.0181871	-2.03617	K16787	Streptococcus mitis
	-3.67167	2.91372	-3.15518	0.00258156	0.0132064	-1.60013	K15770	Streptococcus mitis
	-3.6714	0.386596	-3.31247	0.00162475	0.009983	-1.21698	K03101	Streptococcus pseudopneumoniae
	-3.67082	1.25971	-3.22689	0.00209347	0.011591	-1.42229	K00615	Haemophilus parainfluenzae
	-3.67011	2.27591	-3.2503	0.00195397	0.0111474	-1.36076	K01887	Streptococcus mitis
	-3.66946	-0.241111	-3.88114	0.000276595	0.00436941	0.332955	K02916	Streptococcus infantis
	-3.66934	-0.127301	-3.95538	0.000217308	0.00395222	0.543378	K01493	Streptococcus australis
	-3.66928	0.7119	-3.36875	0.00137257	0.00908151	-1.06144	K05590	Haemophilus parainfluenzae
	-3.66682	2.68297	-3.14647	0.00264764	0.0134057	-1.61791	K00648	Streptococcus mitis
	-3.66647	0.372379	-3.33873	0.00150209	0.0096005	-1.14869	K02434	Streptococcus pseudopneumoniae
	-3.66549	1.67482	-3.39607	0.00126399	0.00870529	-0.988546	K01595	Streptococcus oralis
	-3.66539	2.03439	-3.27753	0.00180268	0.0107115	-1.29189	K01972	Streptococcus mitis
	-3.66387	1.41534	-3.22232	0.00212182	0.0116968	-1.43318	K02906	Haemophilus parainfluenzae
	-3.6631	-0.250434	-4.04882	0.000159916	0.00376841	0.813878	K00226	Streptococcus australis
	-3.66275	1.06253	-3.17417	0.00244282	0.0128451	-1.56139	K03272	Haemophilus parainfluenzae
	-3.66272	0.291318	-3.4122	0.00120375	0.00844107	-0.957402	K07533	Streptococcus pseudopneumoniae
	-3.66211	3.09453	-3.13868	0.00270804	0.0136189	-1.63739	K05837	Streptococcus mitis
	-3.66174	-0.364966	-4.10452	0.000132995	0.00365556	0.98228	K02484	Actinomyces naeslundii
	-3.66099	1.76014	-3.46934	0.00101152	0.00774798	-0.796828	K01220	Streptococcus mitis
	-3.66073	5.49202	-2.4364	0.0180424	0.0471684	-3.2754	K02913	Streptococcus gordonii
	-3.65952	2.431	-2.96835	0.00440073	0.0183504	-2.04991	K13292	Streptococcus oralis
	-3.65926	0.651572	-3.51561	0.000877642	0.00729251	-0.676298	K01961	Streptococcus salivarius
	-3.65902	1.38543	-3.15727	0.00256593	0.0131798	-1.59844	K03319	Haemophilus parainfluenzae
	-3.6577	1.29646	-3.3329	0.00152852	0.00966691	-1.15363	K01875	Haemophilus parainfluenzae
	-3.65762	0.752023	-3.30441	0.00166428	0.0101427	-1.2317	K04042	Haemophilus parainfluenzae
	-3.65615	0.0970701	-3.96425	0.000211098	0.00390639	0.565536	K00077	Streptococcus australis
	-3.65606	3.49863	-3.10101	0.00301908	0.0144862	-1.72972	K06958	Streptococcus mitis
	-3.65492	0.619562	-3.52887	0.000842503	0.00716056	-0.639176	K02879	Streptococcus sanguinis
	-3.65416	0.92635	-3.38563	0.00130449	0.00884421	-1.01758	K00847	Streptococcus salivarius
	-3.65276	1.4173	-3.21709	0.00215467	0.0118549	-1.44867	K13678	Streptococcus mitis
	-3.65172	3.48538	-3.11956	0.00286195	0.0140465	-1.68349	K08303	Streptococcus mitis
	-3.65164	1.19448	-3.26235	0.00188562	0.0109325	-1.33204	K02113	Streptococcus salivarius
	-3.6516	0.963096	-3.35769	0.001419	0.00930205	-1.09008	K01925	Streptococcus salivarius
	-3.65055	2.76072	-3.05001	0.00349359	0.0158403	-1.85324	K02338	Streptococcus mitis
	-3.64997	2.14475	-3.31883	0.00159419	0.00987614	-1.19117	K01873	Streptococcus infantis
	-3.64979	1.42165	-3.04453	0.00354848	0.0159465	-1.87291	K02346	Streptococcus salivarius
	-3.64943	3.36812	-3.07757	0.0032291	0.0150926	-1.78599	K01657	Streptococcus mitis
	-3.64928	1.20546	-3.1508	0.00261458	0.0132856	-1.61476	K02952	Streptococcus salivarius
	-3.64792	1.46069	-3.44653	0.00108448	0.00799064	-0.858379	K02967	Streptococcus infantis
	-3.64645	0.644437	-3.68518	0.000517331	0.0057142	-0.216132	K03655	Streptococcus infantis
	-3.64606	0.119843	-3.5431	0.000806265	0.00704243	-0.606628	K15581	Streptococcus pseudopneumoniae
	-3.64582	3.29042	-3.13792	0.00271405	0.0136276	-1.6389	K05823	Streptococcus mitis
	-3.64558	1.5285	-3.07273	0.00327418	0.0152406	-1.80584	K03718	Haemophilus parainfluenzae
	-3.64482	-0.252546	-3.91076	0.000251274	0.00415972	0.416686	K01870	Streptococcus cristatus
	-3.64411	3.60263	-3.05465	0.00344767	0.0156821	-1.83909	K09698	Streptococcus mitis
	-3.64344	3.05792	-3.10584	0.0029774	0.0143766	-1.71726	K04042	Streptococcus mitis
	-3.64305	-0.281028	-3.86061	0.000295564	0.00445388	0.274209	K00773	Streptococcus cristatus
	-3.64236	-0.0501807	-3.90778	0.000253722	0.00415972	0.40621	K03040	Streptococcus australis
	-3.64209	0.593942	-3.47539	0.000993004	0.00771334	-0.78319	K09685	Streptococcus salivarius
	-3.64148	1.03724	-3.35507	0.00143024	0.00934665	-1.09636	K01937	Streptococcus salivarius
	-3.64115	0.710489	-3.32008	0.00158824	0.00987614	-1.18757	K05808	Streptococcus salivarius
	-3.6411	0.965149	-3.25545	0.00192448	0.0110331	-1.35241	K00560	Streptococcus salivarius
	-3.64096	3.02015	-3.15965	0.00254822	0.0131185	-1.58682	K01695	Streptococcus mitis
	-3.64088	0.981381	-3.31459	0.00161451	0.00994407	-1.20056	K00868	Haemophilus parainfluenzae
	-3.64073	0.225463	-3.85866	0.000297428	0.00446614	0.265866	K03551	Streptococcus australis
	-3.64055	-0.0270249	-3.91375	0.000248851	0.00415851	0.423871	K03046	Streptococcus australis
	-3.64005	1.27054	-2.85538	0.0060202	0.0225148	-2.33986	K02911	Neisseria flavescens
	-3.6395	0.756877	-3.33064	0.00153889	0.00971812	-1.16097	K04068	Streptococcus salivarius
	-3.63837	1.58351	-3.3896	0.00128896	0.00878425	-1.00682	K00602	Streptococcus infantis
	-3.63827	1.33166	-3.16926	0.00247799	0.012909	-1.5655	K06959	Haemophilus parainfluenzae
	-3.63818	3.18325	-3.08631	0.00314921	0.0148635	-1.76462	K00876	Streptococcus mitis
	-3.63803	2.2875	-3.24392	0.00199106	0.0112632	-1.38034	K00783	Streptococcus oralis
	-3.63747	1.53907	-3.17763	0.00241831	0.0127658	-1.5449	K02445	Haemophilus parainfluenzae
	-3.63739	1.49151	-3.1075	0.00296318	0.0143491	-1.71948	K07040	Haemophilus parainfluenzae
	-3.63686	1.07741	-3.32006	0.00158835	0.00987614	-1.19277	K02342	Haemophilus parainfluenzae
	-3.63634	0.459661	-3.52086	0.000863563	0.00723903	-0.662419	K11617	Streptococcus salivarius
	-3.63616	-0.755938	-4.10916	0.000130964	0.00365556	0.993236	K02988	Streptococcus cristatus
	-3.63522	3.36415	-3.15122	0.00261139	0.0132801	-1.60775	K03650	Streptococcus mitis
	-3.6351	0.715261	-3.3801	0.00132642	0.0089321	-1.03339	K03438	Streptococcus infantis
	-3.63425	2.18509	-3.24722	0.00197183	0.0111845	-1.36866	K16899	Streptococcus mitis
	-3.63419	3.417	-3.08105	0.00319708	0.0149869	-1.77744	K05896	Streptococcus mitis
	-3.63331	0.719307	-3.40129	0.00124417	0.00862226	-0.976725	K01281	Streptococcus oralis
	-3.63322	1.15087	-3.23178	0.0020636	0.011476	-1.41116	K01696	Streptococcus salivarius
	-3.63252	1.86797	-3.23274	0.00205779	0.01146	-1.40912	K01923	Streptococcus salivarius
	-3.6322	3.3979	-3.03127	0.00368476	0.0163484	-1.89756	K09815	Streptococcus mitis
	-3.63181	2.55914	-3.20343	0.00224272	0.0121341	-1.4785	K02113	Streptococcus mitis
	-3.6315	0.0998046	-3.85689	0.000299131	0.00447398	0.260333	K00549	Streptococcus australis
	-3.63136	0.716382	-3.417	0.00118635	0.00839679	-0.938348	K01193	Streptococcus salivarius
	-3.62994	0.734244	-3.39138	0.00128204	0.00875779	-1.00469	K01876	Streptococcus salivarius
	-3.62952	0.96336	-3.28133	0.00178249	0.0106248	-1.28606	K01872	Haemophilus parainfluenzae
	-3.62897	1.8446	-3.24185	0.0020033	0.011301	-1.38158	K03151	Streptococcus mitis
	-3.6284	0.970179	-3.19049	0.00232921	0.0124608	-1.51976	K03308	Haemophilus parainfluenzae
	-3.62813	0.3758	-3.69833	0.000496292	0.00561888	-0.180619	K09157	Streptococcus infantis
	-3.62395	1.22575	-3.18914	0.00233844	0.0124818	-1.51993	K10773	Haemophilus parainfluenzae
	-3.62335	3.02633	-3.15594	0.00257585	0.0132064	-1.59539	K01462	Streptococcus mitis
	-3.62329	0.03327	-3.8684	0.000288221	0.00441114	0.294136	K01881	Streptococcus australis
	-3.62285	0.438838	-3.32445	0.00156767	0.00980721	-1.18059	K05567	Gemella haemolysans
	-3.62253	3.38839	-3.10176	0.00301253	0.0144751	-1.72868	K00075	Streptococcus mitis
	-3.62116	0.153734	-3.8558	0.000300187	0.00447798	0.259426	K00566	Streptococcus australis
	-3.62107	0.847479	-2.94667	0.00467603	0.0190039	-2.12336	K02914	Gemella haemolysans
	-3.6204	-0.0103051	-3.84288	0.000312944	0.00458998	0.22202	K01206	Streptococcus australis
	-3.61942	0.693182	-3.389	0.00129127	0.00879442	-1.01524	K01992	Actinomyces oris
	-3.61935	1.9045	-3.25683	0.00191663	0.0110199	-1.3443	K01997	Streptococcus mitis
	-3.61904	1.30276	-3.09059	0.00311077	0.0147703	-1.76191	K03788	Haemophilus parainfluenzae
	-3.61902	-0.0607572	-3.90001	0.000260194	0.00422517	0.384334	K03043	Streptococcus australis
	-3.61883	3.12722	-3.01522	0.00385631	0.0168142	-1.93615	K02904	Streptococcus mitis
	-3.61854	1.19344	-3.24248	0.00199957	0.0112855	-1.38903	K03557	Haemophilus parainfluenzae
	-3.61848	1.24903	-3.10726	0.00296526	0.0143491	-1.72461	K07574	Haemophilus parainfluenzae
	-3.61799	2.76866	-3.07771	0.00322783	0.0150926	-1.78441	K07010	Streptococcus mitis
	-3.6177	1.50653	-3.21598	0.00216169	0.0118877	-1.45285	K09824	Haemophilus parainfluenzae
	-3.61769	1.29061	-3.30981	0.00163768	0.0100354	-1.2138	K00147	Streptococcus salivarius
	-3.61681	0.214945	-3.80729	0.000350858	0.00481326	0.122208	K01537	Streptococcus australis
	-3.61645	0.0603292	-3.78795	0.000373261	0.00490846	0.0680814	K02118	Streptococcus australis
	-3.61532	0.315516	-3.76952	0.000395886	0.00498799	0.0176587	K07738	Streptococcus parasanguinis
	-3.61495	1.23219	-3.18212	0.00238682	0.0126756	-1.53494	K04567	Haemophilus parainfluenzae
	-3.61291	-0.0711253	-3.82209	0.00033458	0.00472814	0.164052	K04042	Streptococcus australis
	-3.61267	1.33507	-3.17112	0.00246459	0.0128864	-1.56709	K02838	Haemophilus parainfluenzae
	-3.61176	1.22751	-2.90828	0.00520315	0.0204016	-2.20266	K02503	Haemophilus parainfluenzae
	-3.61159	1.33483	-3.47361	0.000998413	0.00771334	-0.786233	K01869	Streptococcus infantis
	-3.61159	1.15942	-3.32843	0.00154909	0.00976546	-1.16551	K01703	Haemophilus parainfluenzae
	-3.61131	0.936003	-3.51757	0.000872376	0.00727001	-0.671261	K00761	Streptococcus infantis
	-3.61122	3.44386	-3.036	0.0036356	0.0161808	-1.88594	K07173	Streptococcus mitis
	-3.61096	1.05118	-3.22474	0.00210675	0.0116419	-1.43066	K21567	Streptococcus salivarius
	-3.61089	2.85806	-3.08845	0.00313001	0.0148183	-1.76103	K02120	Streptococcus oralis
	-3.61041	1.09393	-3.09792	0.00304599	0.0145662	-1.74507	K04083	Streptococcus salivarius
	-3.61007	0.719542	-3.32885	0.00154715	0.00975943	-1.16517	K09710	Streptococcus salivarius
	-3.60978	1.00529	-3.30596	0.00165657	0.0101129	-1.22339	K03431	Haemophilus parainfluenzae
	-3.60902	1.17015	-3.19028	0.00233065	0.0124608	-1.51473	K01923	Haemophilus parainfluenzae
	-3.60701	1.36292	-3.25461	0.00192922	0.0110531	-1.3528	K03526	Haemophilus parainfluenzae
	-3.60659	3.31216	-3.17786	0.00241671	0.0127652	-1.5426	K02884	Streptococcus mitis
	-3.60651	3.16218	-3.14297	0.00267464	0.0135003	-1.62674	K12292	Streptococcus mitis
	-3.60498	0.614037	-3.51441	0.000880896	0.0073142	-0.679527	K01893	Streptococcus salivarius
	-3.60436	2.2281	-3.12681	0.00280266	0.0138923	-1.6667	K07456	Streptococcus mitis
	-3.60293	0.50341	-3.68494	0.000517719	0.0057142	-0.217224	K02528	Streptococcus infantis
	-3.60288	1.29643	-3.26206	0.00188721	0.0109325	-1.33422	K02945	Haemophilus parainfluenzae
	-3.60208	3.51097	-2.76631	0.00766849	0.0263381	-2.51412	K16926	Streptococcus oralis
	-3.60174	-0.297212	-4.10202	0.000134104	0.00365789	0.975415	K00852	Actinomyces naeslundii
	-3.60109	-0.189978	-3.91575	0.000247241	0.00415851	0.429281	K03596	Streptococcus australis
	-3.60088	2.75527	-3.11957	0.00286184	0.0140465	-1.68339	K02346	Streptococcus mitis
	-3.60084	0.894989	-3.16251	0.00252712	0.0130572	-1.59033	K00997	Streptococcus salivarius
	-3.59988	0.277005	-3.67111	0.000540785	0.00581798	-0.257952	K02911	Streptococcus infantis
	-3.59987	3.41441	-3.09762	0.0030486	0.0145725	-1.73943	K06193	Streptococcus mitis
	-3.59986	-0.0500153	-3.8466	0.000309217	0.00456314	0.233086	K01933	Streptococcus australis
	-3.59961	2.90809	-3.10535	0.00298158	0.0143791	-1.72026	K07862	Streptococcus mitis
	-3.59953	1.19513	-3.26304	0.00188175	0.01093	-1.33005	K03043	Streptococcus salivarius
	-3.59928	3.22263	-3.06467	0.00335049	0.0154535	-1.81784	K01823	Streptococcus mitis
	-3.5988	0.305592	-3.42412	0.00116099	0.00828368	-0.917988	K03589	Streptococcus mitis
	-3.59817	1.4939	-3.08089	0.00319858	0.0149869	-1.78291	K00014	Haemophilus parainfluenzae
	-3.59746	3.02708	-2.98783	0.00416634	0.0177507	-2.00082	K00057	Streptococcus oralis
	-3.59642	-0.330666	-4.0055	0.00018442	0.00378394	0.691968	K06929	Rothia aeria
	-3.59399	-0.0188039	-3.88359	0.000274407	0.00434427	0.337236	K01834	Streptococcus australis
	-3.59363	0.277051	-3.52875	0.000842824	0.00716056	-0.641878	K03322	Streptococcus salivarius
	-3.59352	3.39248	-3.02573	0.00374317	0.0165237	-1.9109	K00215	Streptococcus mitis
	-3.5933	1.17085	-3.07221	0.00327907	0.0152572	-1.80942	K02564	Haemophilus parainfluenzae
	-3.59257	2.78972	-3.15885	0.00255416	0.0131431	-1.58866	K12952	Streptococcus mitis
	-3.59222	-0.351832	-3.72292	0.000459136	0.00540269	-0.113068	K02867	Streptococcus cristatus
	-3.59216	-0.499011	-3.93208	0.000234455	0.00406877	0.478533	K01495	Streptococcus cristatus
	-3.59153	0.00583978	-3.86925	0.000287429	0.00441114	0.296319	K01868	Streptococcus australis
	-3.59148	0.677464	-3.53301	0.000831814	0.0071388	-0.629874	K15582	Streptococcus infantis
	-3.59093	2.85902	-3.00495	0.00396996	0.0171518	-1.9603	K03497	Streptococcus oralis
	-3.59068	2.93453	-3.0174	0.0038326	0.0167494	-1.9317	K02863	Streptococcus mitis
	-3.58991	0.246385	-3.55836	0.000769091	0.00685418	-0.56329	K00243	Streptococcus salivarius
	-3.58862	3.29768	-3.04148	0.00357939	0.0160533	-1.87277	K15582	Streptococcus mitis
	-3.58855	1.30837	-3.20196	0.00225234	0.0121742	-1.48522	K00945	Streptococcus mitis
	-3.58817	2.77225	-2.87538	0.00569832	0.021714	-2.26938	K01772	Streptococcus oralis
	-3.58787	3.58048	-3.00618	0.00395621	0.0171162	-1.95728	K01914	Streptococcus mitis
	-3.58733	0.5292	-3.45208	0.00106628	0.00791663	-0.849748	K01190	Streptococcus mitis
	-3.5866	1.67606	-3.2062	0.00222456	0.0120642	-1.47457	K01869	Streptococcus salivarius
	-3.58633	0.0217129	-4.1271	0.000123379	0.00365556	1.04637	K09772	Actinomyces oris
	-3.58619	1.24201	-3.24845	0.00196468	0.0111759	-1.36891	K00790	Haemophilus parainfluenzae
	-3.58441	-0.457884	-4.02244	0.000174437	0.00376841	0.74141	K16235	Actinomyces naeslundii
	-3.58374	3.5411	-3.02139	0.00378954	0.016638	-1.92239	K02614	Streptococcus mitis
	-3.58365	-0.0687974	-3.79751	0.000362016	0.00481339	0.0955876	K00088	Streptococcus australis
	-3.58283	0.111054	-3.82478	0.000331708	0.00469554	0.171381	K17319	Streptococcus australis
	-3.58209	0.294768	-3.62307	0.000628753	0.00619865	-0.388334	K07640	Haemophilus parainfluenzae
	-3.58206	-0.621557	-4.18296	0.000102394	0.00359221	1.21119	K11617	Streptococcus australis
	-3.58162	1.26671	-3.17413	0.00244314	0.0128451	-1.55374	K03885	Haemophilus parainfluenzae
	-3.58121	2.81723	-3.12123	0.00284823	0.0140155	-1.68014	K01775	Streptococcus mitis
	-3.58069	3.61213	-2.89482	0.00540077	0.020931	-2.21975	K03530	Streptococcus mitis
	-3.58068	2.74779	-3.03681	0.00362727	0.0161628	-1.88421	K17686	Streptococcus mitis
	-3.5796	3.18909	-3.0586	0.00340902	0.0155749	-1.83378	K00655	Streptococcus mitis
	-3.57953	1.27209	-3.13366	0.00274775	0.0137231	-1.65793	K03835	Haemophilus parainfluenzae
	-3.57931	3.15776	-3.08676	0.0031452	0.0148635	-1.76437	K00703	Streptococcus mitis
	-3.57927	0.481814	-3.65088	0.000576299	0.00597155	-0.310999	K14983	Streptococcus infantis
	-3.5778	-0.435339	-3.87323	0.000283761	0.00437654	0.310393	K00602	Rothia aeria
	-3.57743	0.162971	-3.7431	0.000430635	0.005238	-0.0562618	K00611	Streptococcus australis
	-3.5773	3.27839	-3.08302	0.00317905	0.0149453	-1.77484	K03431	Streptococcus mitis
	-3.577	1.16373	-3.23872	0.00202186	0.0113662	-1.39388	K16868	Haemophilus parainfluenzae
	-3.57627	-0.389171	-3.59976	0.000676219	0.00644307	-0.457025	K17320	Streptococcus pseudopneumoniae
	-3.57602	2.898	-3.09934	0.00303362	0.0145253	-1.73702	K07139	Streptococcus mitis
	-3.57571	3.40902	-3.06376	0.00335924	0.0154689	-1.81931	K03048	Streptococcus mitis
	-3.57528	1.33924	-2.9763	0.0043036	0.0180646	-2.03831	K01126	Haemophilus parainfluenzae
	-3.57497	1.77777	-3.17596	0.0024301	0.0127958	-1.54962	K02434	Streptococcus salivarius
	-3.5732	1.0342	-3.32766	0.00155269	0.00976717	-1.18053	K02970	Streptococcus salivarius
	-3.57278	0.519978	-3.68856	0.000511838	0.00570398	-0.206954	K15770	Streptococcus oralis
	-3.57207	1.99624	-3.20143	0.00225589	0.0121876	-1.48452	K13940	Streptococcus mitis
	-3.57158	2.80702	-3.04592	0.00353453	0.0159036	-1.86273	K01069	Streptococcus mitis
	-3.57147	1.46027	-2.92157	0.0050148	0.0198618	-2.16166	K01990	Streptococcus salivarius
	-3.57124	4.11318	-2.94898	0.00464595	0.0189421	-2.09392	K16786	Streptococcus mitis
	-3.57117	1.54783	-3.09609	0.00306202	0.0146162	-1.75017	K02996	Haemophilus parainfluenzae
	-3.57114	3.44455	-2.98728	0.00417276	0.017758	-1.99965	K02860	Streptococcus mitis
	-3.57015	0.270241	-3.40995	0.001212	0.00847853	-0.960114	K07862	Streptococcus salivarius
	-3.56988	0.0360223	-3.91444	0.000248296	0.00415851	0.424295	K01756	Streptococcus australis
	-3.56971	3.22961	-2.64105	0.0106937	0.0326061	-2.79145	K02965	Streptococcus oralis
	-3.56953	1.29937	-3.1817	0.00238976	0.0126818	-1.53693	K02357	Streptococcus salivarius
	-3.56931	4.16156	-2.95076	0.00462286	0.0188682	-2.09081	K06191	Streptococcus mitis
	-3.56916	1.62845	-3.35426	0.0014337	0.00934992	-1.09891	K01939	Streptococcus infantis
	-3.5687	-0.642427	-4.07486	0.000146732	0.00370084	0.892895	K02931	Streptococcus cristatus
	-3.56869	3.92551	-2.65734	0.0102466	0.0317711	-2.75573	K02904	Streptococcus oralis
	-3.56765	2.64576	-3.00112	0.00401313	0.0172858	-1.97371	K04075	Streptococcus mitis
	-3.56757	3.12095	-3.04923	0.00350135	0.0158524	-1.85421	K02335	Streptococcus mitis
	-3.56709	2.36461	-3.07696	0.0032348	0.0151068	-1.78772	K05592	Streptococcus mitis
	-3.56708	1.28267	-3.23885	0.00202105	0.0113662	-1.39235	K00773	Haemophilus parainfluenzae
	-3.56658	-0.215309	-3.95297	0.000219021	0.00396398	0.538107	K03601	Streptococcus australis
	-3.56656	0.981838	-3.12908	0.00278437	0.013833	-1.66766	K02906	Streptococcus salivarius
	-3.56647	-0.344177	-3.77132	0.000393626	0.00498365	0.0224751	K02004	Streptococcus cristatus
	-3.56615	1.12224	-3.1772	0.00242131	0.0127658	-1.54512	K00761	Streptococcus salivarius
	-3.56473	1.24094	-3.17818	0.00241447	0.0127593	-1.54395	K01255	Haemophilus parainfluenzae
	-3.56425	-0.278934	-3.95958	0.000214345	0.00392823	0.556363	K00948	Streptococcus australis
	-3.56419	2.49254	-3.1189	0.00286746	0.0140493	-1.68619	K03466	Streptococcus oralis
	-3.56299	0.691787	-3.57264	0.000735758	0.00670141	-0.523291	K01955	Streptococcus infantis
	-3.56286	3.29377	-3.13376	0.00274695	0.0137231	-1.64955	K03664	Streptococcus mitis
	-3.56105	1.43258	-3.11653	0.00288707	0.0141089	-1.69418	K04485	Streptococcus salivarius
	-3.56078	2.83481	-3.14061	0.002693	0.0135689	-1.633	K03218	Streptococcus mitis
	-3.56047	-0.201722	-3.82843	0.000327833	0.00467562	0.183051	K02027	Streptococcus australis
	-3.56003	1.34546	-3.49891	0.000923895	0.00748509	-0.720844	K02948	Streptococcus infantis
	-3.55996	3.57483	-2.72434	0.00858116	0.028273	-2.60749	K02948	Streptococcus oralis
	-3.55919	0.885687	-3.08419	0.00316842	0.014907	-1.77455	K01523	Streptococcus salivarius
	-3.55913	3.31725	-3.01782	0.00382804	0.0167424	-1.92962	K01989	Streptococcus mitis
	-3.55861	2.9975	-3.06586	0.0033391	0.0154322	-1.81508	K00651	Streptococcus mitis
	-3.55826	1.14671	-3.13336	0.00275014	0.0137289	-1.65689	K01928	Haemophilus parainfluenzae
	-3.5582	-0.391007	-4.0397	0.000164801	0.00376841	0.789799	K03531	Streptococcus australis
	-3.55768	0.608326	-3.44647	0.00108468	0.00799064	-0.861022	K01887	Streptococcus salivarius
	-3.55717	-0.0546182	-3.60503	0.000665214	0.00638714	-0.437883	K02004	Fusobacterium periodonticum
	-3.55618	0.883278	-3.29065	0.00173383	0.0104498	-1.26179	K02886	Streptococcus salivarius
	-3.55609	2.9391	-3.08722	0.00314101	0.0148635	-1.7636	K21567	Streptococcus mitis
	-3.55567	2.96935	-3.07742	0.00323048	0.0150928	-1.7874	K02874	Streptococcus mitis
	-3.55563	3.44433	-3.0395	0.00359962	0.016071	-1.87976	K02965	Streptococcus mitis
	-3.55452	1.20598	-3.2821	0.00177843	0.0106062	-1.28346	K00927	Streptococcus salivarius
	-3.55418	1.20034	-3.13014	0.0027758	0.0138127	-1.66359	K06158	Haemophilus parainfluenzae
	-3.5532	0.00362452	-3.72014	0.000463197	0.00541896	-0.12023	K15986	Streptococcus australis
	-3.55255	-0.374129	-3.83104	0.000325097	0.00467163	0.189693	K00973	Streptococcus australis
	-3.55251	3.24531	-3.04881	0.00350558	0.0158524	-1.85675	K03706	Streptococcus mitis
	-3.5522	0.0572024	-3.69252	0.000505487	0.00566999	-0.196637	K01465	Streptococcus salivarius
	-3.55219	0.00642638	-3.9388	0.000229374	0.0040236	0.498223	K07458	Actinomyces oris
	-3.55177	-0.209613	-3.76554	0.000400952	0.00503049	0.00652053	K13940	Streptococcus australis
	-3.55153	1.44159	-3.30665	0.00165317	0.010103	-1.22124	K00969	Streptococcus mitis
	-3.55147	2.8897	-3.1245	0.00282142	0.0139244	-1.67272	K01635	Streptococcus mitis
	-3.55052	0.955273	-2.93408	0.00484314	0.0194737	-2.14805	K07727	Streptococcus salivarius
	-3.55009	0.242061	-3.63295	0.000609614	0.00611557	-0.36052	K03574	Streptococcus salivarius
	-3.54972	3.3877	-2.96041	0.00449978	0.0185659	-2.06409	K06173	Streptococcus mitis
	-3.54969	-0.207676	-3.76999	0.000395304	0.00498799	0.0189275	K00927	Streptococcus cristatus
	-3.54961	-0.369206	-3.83015	0.000326025	0.00467163	0.187599	K01951	Rothia aeria
	-3.54949	3.27001	-3.03728	0.00362249	0.0161478	-1.88316	K00615	Streptococcus mitis
	-3.54947	1.30971	-3.16397	0.00251645	0.0130375	-1.58065	K01869	Haemophilus parainfluenzae
	-3.54924	1.3137	-3.18887	0.00234029	0.0124834	-1.52174	K11070	Haemophilus parainfluenzae
	-3.54874	4.05272	-2.6024	0.011827	0.0348917	-2.87719	K01696	Streptococcus oralis
	-3.54819	0.638302	-3.39834	0.00125534	0.00867441	-0.987215	K02600	Streptococcus salivarius
	-3.54807	3.00431	-3.08211	0.00318735	0.0149713	-1.77489	K01491	Streptococcus mitis
	-3.54804	3.12234	-3.10078	0.00302105	0.0144879	-1.73121	K02838	Streptococcus mitis
	-3.54781	1.53659	-3.13194	0.00276139	0.0137609	-1.65914	K06941	Streptococcus salivarius
	-3.54771	1.32414	-3.20919	0.00220518	0.0120137	-1.47185	K03426	Haemophilus parainfluenzae
	-3.54691	0.563419	-3.35476	0.00143156	0.00934665	-1.1016	K02469	Haemophilus parainfluenzae
	-3.54681	-0.0654998	-3.81839	0.000338584	0.00472955	0.153403	K03553	Streptococcus australis
	-3.5457	-0.432789	-3.83454	0.000321463	0.00465486	0.199979	K02121	Streptococcus australis
	-3.54506	0.120687	-3.54724	0.000796018	0.00700878	-0.592184	K01069	Streptococcus salivarius
	-3.54439	2.98217	-3.05591	0.00343534	0.0156448	-1.83856	K03595	Streptococcus mitis
	-3.54439	0.626216	-3.31414	0.00161667	0.00994407	-1.20385	K01914	Streptococcus salivarius
	-3.54302	0.324944	-3.60875	0.000657526	0.00634474	-0.427562	K00868	Streptococcus salivarius
	-3.543	3.42125	-2.9537	0.00458509	0.0187748	-2.08156	K09747	Streptococcus mitis
	-3.54056	3.17171	-3.03527	0.00364316	0.0162081	-1.8896	K03767	Streptococcus mitis
	-3.53975	0.0716855	-3.74592	0.000426792	0.00522211	-0.0494532	K01952	Streptococcus australis
	-3.53974	0.849791	-3.08104	0.00319718	0.0149869	-1.78688	K07560	Streptococcus salivarius
	-3.53929	4.08526	-2.91093	0.00516507	0.0202978	-2.18296	K01992	Streptococcus mitis
	-3.53874	-0.063954	-3.82518	0.000331281	0.00469535	0.173157	K07386	Streptococcus australis
	-3.53782	-0.413169	-3.90939	0.000252395	0.00415972	0.412398	K01866	Streptococcus australis
	-3.5375	0.405994	-3.41604	0.0011898	0.00839877	-0.943428	K04488	Streptococcus salivarius
	-3.53723	0.599571	-3.37891	0.00133122	0.00894852	-1.03798	K00873	Streptococcus salivarius
	-3.53716	-0.223464	-3.75742	0.000411461	0.00511359	-0.0162239	K00954	Streptococcus australis
	-3.53654	3.16589	-3.06314	0.00336519	0.0154742	-1.82115	K02777	Streptococcus mitis
	-3.53654	3.16589	-3.06314	0.00336519	0.0154742	-1.82115	K20107	Streptococcus mitis
	-3.53654	3.16589	-3.06314	0.00336519	0.0154742	-1.82115	K20108	Streptococcus mitis
	-3.53644	1.17234	-3.043	0.00356397	0.0160013	-1.88248	K01990	Actinomyces oris
	-3.53538	1.32622	-3.11178	0.00292693	0.0142364	-1.70809	K01875	Streptococcus salivarius
	-3.5341	1.84147	-3.3294	0.00154463	0.0097489	-1.15791	K03786	Rothia mucilaginosa
	-3.53384	1.05522	-3.11726	0.00288104	0.0140953	-1.70524	K03560	Haemophilus parainfluenzae
	-3.5331	3.83327	-2.95379	0.00458391	0.0187748	-2.08031	K01876	Streptococcus mitis
	-3.53289	0.841673	-3.29831	0.00169477	0.0102542	-1.2442	K02888	Streptococcus salivarius
	-3.53228	0.520961	-3.38194	0.00131909	0.00889472	-1.03069	K03466	Streptococcus salivarius
	-3.53206	0.976179	-3.13652	0.0027251	0.0136592	-1.65306	K02825	Streptococcus salivarius
	-3.5319	2.09101	-3.10556	0.0029798	0.0143766	-1.71936	K08986	Streptococcus oralis
	-3.53172	3.1786	-3.03777	0.00361736	0.0161313	-1.88298	K01925	Streptococcus mitis
	-3.53157	1.35577	-3.26892	0.00184929	0.0108523	-1.31491	K10563	Streptococcus mitis
	-3.53126	1.17742	-3.4803	0.000978158	0.00766689	-0.771284	K07271	Streptococcus parasanguinis
	-3.53036	-0.373951	-3.93978	0.000228643	0.00401697	0.501001	K02355	Streptococcus cristatus
	-3.5301	-0.241155	-3.7751	0.000388907	0.00498298	0.0327244	K16926	Streptococcus salivarius
	-3.52984	1.49279	-3.23509	0.0020436	0.0114207	-1.40105	K00700	Streptococcus mitis
	-3.52751	1.24124	-2.93078	0.00488791	0.0195844	-2.14623	K00891	Haemophilus parainfluenzae
	-3.52745	-0.358322	-4.009	0.000182316	0.00376841	0.702191	K00948	Actinomyces naeslundii
	-3.52522	3.14759	-3.0935	0.00308491	0.0146905	-1.74878	K02564	Streptococcus mitis
	-3.52522	0.85041	-3.36695	0.00138003	0.00912551	-1.06786	K00674	Streptococcus infantis
	-3.52487	0.686808	-3.39506	0.00126787	0.00871332	-0.994714	K03624	Streptococcus infantis
	-3.52429	2.52201	-3.08709	0.00314219	0.0148635	-1.76595	K02244	Streptococcus mitis
	-3.52419	1.44172	-3.03131	0.00368435	0.0163484	-1.90951	K03764	Haemophilus parainfluenzae
	-3.52385	-0.364642	-3.82742	0.000328901	0.00467911	0.180177	K01866	Streptococcus cristatus
	-3.5233	-0.442189	-3.86828	0.000288333	0.00441114	0.29612	K03695	Rothia aeria
	-3.5229	0.722217	-3.41729	0.00118532	0.00839475	-0.934464	K00133	Streptococcus salivarius
	-3.52203	1.22049	-2.96423	0.00445187	0.0184771	-2.0678	K00791	Haemophilus parainfluenzae
	-3.5218	1.24557	-3.14732	0.00264116	0.0133848	-1.62184	K03550	Streptococcus salivarius
	-3.5214	2.05361	-2.99608	0.0040706	0.0174738	-1.9861	K00954	Streptococcus oralis
	-3.52088	3.20711	-3.1144	0.00290486	0.0141715	-1.69986	K02909	Streptococcus mitis
	-3.52087	-0.389018	-3.83618	0.000319771	0.00464016	0.203669	K02926	Actinomyces naeslundii
	-3.52063	2.35789	-3.1203	0.00285584	0.0140347	-1.68272	K02469	Streptococcus mitis
	-3.5206	1.00901	-3.15153	0.00260909	0.0132755	-1.61091	K00640	Streptococcus salivarius
	-3.52025	2.79286	-3.08108	0.00319686	0.0149869	-1.77925	K01945	Streptococcus mitis
	-3.52009	-0.763747	-4.06345	0.000152374	0.00373283	0.860821	K00928	Rothia aeria
	-3.5192	3.32943	-3.01788	0.00382738	0.0167424	-1.93182	K00864	Streptococcus mitis
	-3.51856	0.720869	-3.23926	0.00201862	0.0113592	-1.39541	K01738	Streptococcus salivarius
	-3.518	3.44321	-2.9523	0.00460305	0.0188212	-2.08387	K01937	Streptococcus mitis
	-3.51763	-0.0164135	-2.91361	0.00512684	0.0201999	-2.20872	K08177	Streptococcus mitis
	-3.51755	0.591178	-3.30405	0.00166605	0.0101427	-1.23037	K00942	Streptococcus salivarius
	-3.51707	1.52438	-3.23594	0.00203849	0.0114089	-1.39686	K02954	Streptococcus sanguinis
	-3.51606	-0.480276	-3.96248	0.000212325	0.00390732	0.566873	K02982	Actinomyces naeslundii
	-3.51543	-0.24922	-3.43509	0.00112293	0.00811714	-0.890755	K11991	Streptococcus cristatus
	-3.51539	1.36069	-3.01928	0.00381224	0.0167037	-1.9339	K09895	Haemophilus parainfluenzae
	-3.51471	3.18352	-3.05787	0.00341612	0.0155948	-1.83653	K03177	Streptococcus mitis
	-3.51376	1.51767	-2.99179	0.00412005	0.017593	-2.00098	K00275	Haemophilus parainfluenzae
	-3.51355	-0.158102	-3.44312	0.00109579	0.00803088	-0.876949	K00700	Streptococcus pseudopneumoniae
	-3.51344	0.2953	-3.58993	0.000697244	0.00652311	-0.47831	K03723	Actinomyces oris
	-3.51342	0.16464	-3.32261	0.00157628	0.00983942	-1.1934	K02986	Streptococcus pseudopneumoniae
	-3.51305	1.13538	-3.42926	0.00114299	0.00819191	-0.903116	K02931	Streptococcus infantis
	-3.51123	2.53495	-3.21102	0.00219339	0.0119704	-1.46135	K03470	Streptococcus mitis
	-3.51016	1.00126	-3.22556	0.00210171	0.0116197	-1.42662	K08303	Streptococcus salivarius
	-3.50868	3.21671	-3.00243	0.00399828	0.0172478	-1.96786	K01807	Streptococcus mitis
	-3.5061	2.32626	-3.09415	0.00307916	0.0146693	-1.74891	K08681	Streptococcus mitis
	-3.50503	-0.103353	-3.72143	0.000461302	0.00541127	-0.116827	K03308	Fusobacterium periodonticum
	-3.50474	0.371327	-3.21002	0.00219981	0.0119929	-1.48106	K09710	Streptococcus pseudopneumoniae
	-3.50472	3.20177	-3.00212	0.00400181	0.0172501	-1.9679	K05352	Streptococcus mitis
	-3.50402	-0.24591	-3.83328	0.000322765	0.00466184	0.196295	K03703	Streptococcus australis
	-3.50354	0.792208	-3.2182	0.00214765	0.0118307	-1.44543	K01358	Streptococcus salivarius
	-3.50105	3.39369	-2.91782	0.00506733	0.020014	-2.16681	K03629	Streptococcus mitis
	-3.50014	0.018765	-3.36654	0.00138173	0.00913147	-1.0758	K18890	Streptococcus pseudopneumoniae
	-3.49948	-0.0913669	-3.85069	0.000305167	0.0045258	0.246172	K02564	Streptococcus infantis
	-3.49787	1.05189	-2.66836	0.00995361	0.0311688	-2.74944	K07481	Neisseria flavescens
	-3.49763	0.290431	-3.23089	0.00206899	0.0114813	-1.41697	K03589	Streptococcus oralis
	-3.49631	0.999219	-2.98172	0.00423853	0.0178945	-2.02741	K07112	Haemophilus parainfluenzae
	-3.49585	3.30421	-2.94673	0.00467524	0.0190039	-2.10336	K16509	Streptococcus mitis
	-3.49555	-0.516518	-3.83013	0.000326052	0.00467163	0.187359	K01880	Rothia aeria
	-3.49463	3.75938	-2.92624	0.00495004	0.0197189	-2.14364	K01409	Streptococcus mitis
	-3.49463	1.3841	-2.98582	0.00419001	0.0177722	-2.01635	K01012	Haemophilus parainfluenzae
	-3.49461	1.2812	-3.06159	0.00338011	0.0155021	-1.83342	K00925	Haemophilus parainfluenzae
	-3.49373	2.44482	-3.07558	0.00324755	0.0151548	-1.79478	K00287	Streptococcus oralis
	-3.49329	-0.468691	-3.80637	0.000351885	0.00481334	0.119194	K03212	Rothia aeria
	-3.49291	3.79086	-2.87944	0.00563492	0.0215673	-2.2564	K01056	Streptococcus mitis
	-3.49203	0.715122	-3.14987	0.00262169	0.0133098	-1.62021	K02355	Gemella haemolysans
	-3.49164	0.0162665	-3.3312	0.00153634	0.00970739	-1.17143	K02357	Streptococcus pseudopneumoniae
	-3.49131	-0.208104	-3.51035	0.000891984	0.00736357	-0.696626	K00016	Streptococcus pseudopneumoniae
	-3.49057	0.958286	-2.91824	0.00506142	0.0200117	-2.18066	K02968	Streptococcus salivarius
	-3.49056	0.489762	-3.53813	0.000818752	0.00708816	-0.617078	K01926	Streptococcus infantis
	-3.48975	-0.05427	-3.78582	0.000375816	0.00491754	0.0629783	K01784	Streptococcus australis
	-3.48959	1.07202	-3.00026	0.00402289	0.0173169	-1.98978	K07237	Haemophilus parainfluenzae
	-3.48941	2.51706	-3.04891	0.00350456	0.0158524	-1.85454	K02823	Streptococcus mitis
	-3.48935	0.763074	-3.03447	0.00365143	0.0162386	-1.89727	K03060	Streptococcus salivarius
	-3.48802	0.585305	-3.30981	0.00163769	0.0100354	-1.21774	K00384	Streptococcus salivarius
	-3.48547	1.28128	-3.01598	0.00384807	0.0167912	-1.94695	K09899	Haemophilus parainfluenzae
	-3.48477	-0.294916	-3.69025	0.000509123	0.0056793	-0.20229	K00850	Streptococcus australis
	-3.48359	1.22757	-3.04798	0.0035138	0.015856	-1.87875	K06866	Haemophilus parainfluenzae
	-3.48342	0.989614	-3.0747	0.00325572	0.0151858	-1.80036	K02197	Haemophilus parainfluenzae
	-3.48271	2.58632	-2.99462	0.00408742	0.0174935	-1.98806	K07533	Streptococcus oralis
	-3.48255	0.839337	-3.16217	0.00252964	0.0130583	-1.58678	K00931	Streptococcus salivarius
	-3.48226	3.32311	-3.00691	0.00394801	0.0171091	-1.95738	K00226	Streptococcus mitis
	-3.48191	-0.0593331	-3.74272	0.000431156	0.005238	-0.0570565	K01998	Streptococcus australis
	-3.4815	8.0551	-2.57587	0.0126674	0.0366573	-3.00994	K02913	Streptococcus mitis
	-3.48133	2.48886	-3.13618	0.00272772	0.0136592	-1.64402	K01874	Streptococcus mitis
	-3.47874	2.28126	-3.08582	0.00315371	0.0148682	-1.76796	K00383	Streptococcus oralis
	-3.4785	3.06676	-3.02008	0.0038036	0.0166868	-1.92473	K02358	Streptococcus mitis
	-3.47779	3.12217	-2.99461	0.00408749	0.0174935	-1.9849	K02879	Streptococcus mitis
	-3.47745	1.20602	-3.27645	0.00180847	0.0107234	-1.30971	K02888	Haemophilus parainfluenzae
	-3.47741	1.84901	-3.06115	0.00338433	0.0155057	-1.82954	K01788	Streptococcus mitis
	-3.47628	0.414336	-3.12443	0.002822	0.0139244	-1.68897	K09976	Streptococcus pseudopneumoniae
	-3.47628	1.37487	-2.94691	0.00467287	0.0190039	-2.11352	K02518	Haemophilus parainfluenzae
	-3.47592	2.82545	-2.97349	0.00433771	0.0181609	-2.03602	K03497	Streptococcus mitis
	-3.47581	-0.491449	-3.90749	0.000253957	0.00415972	0.407503	K01256	Streptococcus australis
	-3.47573	-0.568811	-3.77256	0.00039207	0.00498365	0.0251266	K13950	Rothia aeria
	-3.47356	3.30263	-2.95595	0.00455634	0.0187042	-2.07617	K02825	Streptococcus mitis
	-3.47213	0.440059	-3.30412	0.00166572	0.0101427	-1.23215	K02018	Haemophilus parainfluenzae
	-3.47198	-0.498926	-3.84859	0.000307241	0.0045415	0.240167	K01599	Rothia aeria
	-3.47038	3.22419	-2.99222	0.00411507	0.017585	-1.99124	K00036	Streptococcus mitis
	-3.46878	4.48443	-2.81947	0.0066407	0.0240015	-2.39974	K02911	Streptococcus mitis
	-3.46835	-0.324093	-3.83083	0.00032532	0.00467163	0.189793	K01079	Streptococcus mitis
	-3.46773	-0.0857825	-3.65245	0.000573462	0.00595706	-0.305875	K01914	Streptococcus australis
	-3.46756	3.29132	-2.9474	0.00466648	0.0190039	-2.09655	K00931	Streptococcus mitis
	-3.46724	-0.0946508	-3.69845	0.000496105	0.00561888	-0.180425	K01635	Streptococcus cristatus
	-3.46649	1.53389	-2.9374	0.00479865	0.0193534	-2.13648	K02027	Streptococcus oralis
	-3.46595	2.99383	-2.91958	0.00504263	0.0199581	-2.16002	K06187	Streptococcus mitis
	-3.46454	2.97182	-2.78165	0.00735787	0.0256528	-2.48253	K03647	Streptococcus oralis
	-3.46446	3.50303	-2.90064	0.00531439	0.0207092	-2.20636	K00053	Streptococcus mitis
	-3.46442	-0.212891	-3.74104	0.000433472	0.005238	-0.0619383	K02933	Fusobacterium periodonticum
	-3.46439	1.2814	-2.96893	0.00439363	0.0183275	-2.05832	K03584	Haemophilus parainfluenzae
	-3.46382	0.388256	-3.46902	0.00101253	0.00774825	-0.81012	K01821	Streptococcus infantis
	-3.46327	-0.354736	-3.73129	0.000447099	0.00534403	-0.0909545	K01868	Rothia aeria
	-3.46225	-0.253406	-3.73326	0.00044431	0.00532189	-0.0833153	K03322	Streptococcus australis
	-3.46174	0.766698	-3.13606	0.00272871	0.0136592	-1.65121	K01883	Streptococcus salivarius
	-3.46122	-0.26207	-3.65412	0.000570449	0.00594438	-0.302316	K05985	Streptococcus parasanguinis
	-3.46067	0.0725198	-3.58686	0.000703939	0.00656406	-0.483659	K01624	Streptococcus australis
	-3.46043	1.21911	-2.99887	0.0040387	0.0173508	-1.9851	K03614	Haemophilus parainfluenzae
	-3.46031	2.91547	-3.01101	0.00390257	0.0169574	-1.9471	K06147	Streptococcus mitis
	-3.46008	1.56573	-3.12184	0.00284322	0.0139969	-1.68604	K02874	Streptococcus infantis
	-3.46004	-0.271397	-3.67886	0.000527739	0.00576255	-0.233567	K02563	Streptococcus australis
	-3.46	0.841987	-3.20653	0.0022224	0.012064	-1.47788	K02988	Streptococcus salivarius
	-3.45871	-0.191991	-3.56006	0.000765029	0.00684953	-0.561874	K07586	Streptococcus pseudopneumoniae
	-3.45871	1.74174	-3.12793	0.00279361	0.0138728	-1.6665	K03327	Streptococcus oralis
	-3.45785	2.93397	-2.98164	0.00423946	0.0178945	-2.01542	K03697	Streptococcus mitis
	-3.45699	0.235598	-3.40647	0.00122482	0.00854343	-0.968519	K03775	Haemophilus parainfluenzae
	-3.45682	1.74506	-3.022	0.00378298	0.016638	-1.9251	K00762	Streptococcus mitis
	-3.45664	1.36185	-3.03985	0.00359608	0.0160678	-1.88284	K08303	Haemophilus parainfluenzae
	-3.45627	0.777747	-3.23553	0.00204096	0.0114115	-1.40309	K02867	Streptococcus salivarius
	-3.45528	-0.239777	-3.70476	0.000486303	0.00555333	-0.164141	K03722	Streptococcus salivarius
	-3.45481	3.07167	-2.70376	0.00906411	0.0293936	-2.6568	K21471	Streptococcus mitis
	-3.45475	-0.20128	-3.64663	0.000584036	0.00602426	-0.322789	K02867	Streptococcus australis
	-3.45456	-0.262336	-3.84631	0.000309508	0.00456314	0.232988	K03118	Actinomyces oris
	-3.45447	1.43039	-3.11317	0.00291521	0.0142098	-1.70803	K01704	Streptococcus oralis
	-3.45429	3.6229	-2.90475	0.00525427	0.0205595	-2.19621	K02948	Streptococcus mitis
	-3.45353	0.580485	-3.32176	0.0015803	0.00985369	-1.18686	K01890	Streptococcus salivarius
	-3.45295	1.54985	-3.32067	0.00158544	0.00987491	-1.18836	K03545	Streptococcus infantis
	-3.45219	3.28964	-2.95873	0.00452096	0.0186327	-2.07022	K07568	Streptococcus mitis
	-3.45017	0.0778824	-3.5447	0.000802305	0.0070327	-0.597021	K02115	Streptococcus australis
	-3.44792	-0.014874	-3.64541	0.000586274	0.00602548	-0.325394	K16264	Streptococcus australis
	-3.44707	1.99854	-2.95694	0.00454375	0.0186679	-2.08081	K01992	Streptococcus sanguinis
	-3.44624	-0.240595	-3.73813	0.000437499	0.00526806	-0.0698284	K02119	Streptococcus australis
	-3.4461	-0.340154	-3.80182	0.000357058	0.00481339	0.108143	K03722	Streptococcus australis
	-3.44597	0.838069	-3.03358	0.00366071	0.0162671	-1.89952	K00791	Streptococcus salivarius
	-3.44587	0.0803278	-3.536	0.000824161	0.00710431	-0.620274	K02622	Streptococcus australis
	-3.44586	1.10387	-3.06457	0.00335145	0.0154535	-1.82575	K01735	Streptococcus salivarius
	-3.44512	0.802964	-3.30461	0.00166328	0.0101427	-1.22819	K01689	Streptococcus salivarius
	-3.44502	0.934161	-3.40129	0.00124417	0.00862226	-0.974906	K03784	Streptococcus sanguinis
	-3.44449	-0.545073	-3.8094	0.000348485	0.00478988	0.128998	K00864	Rothia aeria
	-3.44441	-0.661856	-4.10931	0.000130899	0.00365556	0.997558	K00262	Actinomyces naeslundii
	-3.4429	2.77221	-2.87471	0.00570873	0.0217318	-2.26668	K03100	Streptococcus oralis
	-3.4427	3.53506	-2.84179	0.00624849	0.022968	-2.33858	K00016	Streptococcus mitis
	-3.4408	0.442632	-3.27522	0.00181509	0.010741	-1.30606	K01714	Streptococcus salivarius
	-3.44003	1.74498	-3.02214	0.00378143	0.016638	-1.92435	K11175	Streptococcus salivarius
	-3.43978	2.80284	-3.07394	0.00326284	0.0152065	-1.79853	K01834	Streptococcus mitis
	-3.43978	1.2518	-2.99504	0.00408249	0.0174935	-1.99463	K00817	Haemophilus parainfluenzae
	-3.43935	0.481349	-3.20861	0.0022089	0.0120137	-1.48326	K03530	Neisseria flavescens
	-3.43933	0.899587	-3.13857	0.00270893	0.0136189	-1.64417	K00773	Streptococcus salivarius
	-3.4391	3.1102	-2.89602	0.00538278	0.0208833	-2.21474	K06023	Streptococcus mitis
	-3.43853	1.38278	-2.98594	0.0041885	0.0177722	-2.01735	K05803	Haemophilus parainfluenzae
	-3.43805	3.10115	-2.87574	0.00569268	0.021707	-2.26248	K01963	Streptococcus mitis
	-3.43781	3.37187	-2.9458	0.00468741	0.0190333	-2.10053	K12574	Streptococcus mitis
	-3.4372	0.840382	-3.46358	0.00102952	0.00777549	-0.813515	K00865	Streptococcus mitis
	-3.4369	-0.230275	-3.8617	0.000294528	0.00445388	0.277425	K10773	Streptococcus australis
	-3.43689	0.452023	-3.11799	0.00287492	0.0140737	-1.70769	K02961	Porphyromonas somerae
	-3.43658	0.826521	-2.74759	0.00806393	0.0271674	-2.56255	K01759	Streptococcus salivarius
	-3.43656	1.52562	-2.94359	0.00471638	0.0190899	-2.11808	K01358	Haemophilus parainfluenzae
	-3.43612	-0.247937	-3.63907	0.00059804	0.00608695	-0.34632	K15770	Streptococcus pseudopneumoniae
	-3.43505	0.40786	-3.33763	0.00150703	0.00960761	-1.14579	K06217	Streptococcus salivarius
	-3.43475	-0.454924	-3.74462	0.000428559	0.00523247	-0.0536734	K00925	Rothia aeria
	-3.43442	1.16347	-3.07857	0.00321989	0.0150619	-1.78949	K01886	Haemophilus parainfluenzae
	-3.4344	1.10341	-3.02143	0.00378911	0.016638	-1.93266	K05838	Haemophilus parainfluenzae
	-3.43402	0.997037	-3.32562	0.00156219	0.00978908	-1.1746	K12574	Streptococcus infantis
	-3.43385	1.16453	-3.00199	0.00400332	0.0172501	-1.98043	K03685	Haemophilus parainfluenzae
	-3.43367	3.11135	-2.98475	0.00420263	0.0178052	-2.01009	K03705	Streptococcus mitis
	-3.43225	1.23136	-3.06768	0.00332176	0.0153825	-1.82343	K02198	Haemophilus parainfluenzae
	-3.43223	0.587763	-3.49868	0.000924558	0.00748509	-0.721184	K01807	Streptococcus infantis
	-3.43067	3.13188	-2.95861	0.00452252	0.0186327	-2.07144	K01817	Streptococcus mitis
	-3.43067	2.72264	-3.03184	0.00367881	0.0163348	-1.8972	K03544	Streptococcus mitis
	-3.43067	-0.219448	-3.72151	0.000461193	0.00541127	-0.115951	K02529	Streptococcus australis
	-3.43021	0.719801	-3.70133	0.000491611	0.0055893	-0.171683	K06976	Actinomyces oris
	-3.4289	-0.0528132	-3.59661	0.000682897	0.00647013	-0.457425	K03784	Streptococcus australis
	-3.42845	2.579	-2.92619	0.00495077	0.0197189	-2.14752	K01962	Streptococcus mitis
	-3.42777	2.18761	-2.9866	0.00418075	0.0177655	-2.00477	K01649	Streptococcus mitis
	-3.42654	0.751686	-3.16973	0.00247464	0.0129086	-1.5799	K09936	Haemophilus parainfluenzae
	-3.42646	-0.418029	-3.76039	0.000407584	0.00508005	-0.00962368	K03647	Streptococcus pseudopneumoniae
	-3.42532	1.28103	-3.15419	0.00258898	0.0132146	-1.61	K02072	Haemophilus parainfluenzae
	-3.42451	-0.521877	-3.78158	0.000380939	0.00494872	0.0503202	K02470	Rothia aeria
	-3.4241	1.06235	-2.94915	0.00464381	0.0189402	-2.10068	K02926	Haemophilus parainfluenzae
	-3.42388	0.154332	-3.45462	0.00105805	0.00787267	-0.846749	K06183	Streptococcus salivarius
	-3.42357	0.0183443	-3.41239	0.00120305	0.00844107	-0.957954	K01834	Streptococcus pseudopneumoniae
	-3.42256	0.589561	-3.41569	0.00119106	0.00839877	-0.942078	K03706	Streptococcus infantis
	-3.42225	0.871631	-3.3638	0.00139319	0.00918583	-1.08034	K01591	Haemophilus parainfluenzae
	-3.42213	2.67579	-3.05743	0.00342048	0.0156022	-1.83959	K03100	Streptococcus mitis
	-3.42207	1.66357	-3.21309	0.00218006	0.0119287	-1.46138	K00105	Streptococcus infantis
	-3.42091	-0.0214129	-3.61973	0.00063537	0.00623145	-0.395257	K03701	Streptococcus australis
	-3.42013	0.134421	-3.62639	0.000622276	0.00618305	-0.376568	K03215	Streptococcus australis
	-3.41981	0.760531	-3.63507	0.000605581	0.0061122	-0.354122	K03924	Actinomyces oris
	-3.41859	3.66907	-2.85238	0.00606993	0.0225849	-2.31747	K02886	Streptococcus mitis
	-3.41838	0.192878	-3.16739	0.00249152	0.0129497	-1.58038	K09787	Streptococcus salivarius
	-3.41761	1.39295	-3.08979	0.00311794	0.0147818	-1.7609	K00053	Streptococcus salivarius
	-3.41639	0.676927	-3.32807	0.00155079	0.00976612	-1.16987	K02035	Streptococcus oralis
	-3.41605	0.906219	-3.19876	0.0022736	0.0122542	-1.49923	K05823	Streptococcus salivarius
	-3.41478	0.505944	-3.3968	0.00126119	0.00870426	-0.988298	K01772	Streptococcus parasanguinis
	-3.41452	2.13067	-3.00548	0.00396405	0.0171328	-1.96331	K03501	Streptococcus mitis
	-3.41435	0.539671	-3.20671	0.00222125	0.0120635	-1.47492	K02037	Streptococcus salivarius
	-3.41191	-0.292338	-3.67387	0.000536107	0.00579271	-0.247465	K14540	Streptococcus australis
	-3.41126	-0.557832	-3.87726	0.000280083	0.00436941	0.321335	K00886	Actinomyces naeslundii
	-3.41059	3.2324	-2.9231	0.00499341	0.0198323	-2.15284	K02899	Streptococcus mitis
	-3.40861	-0.689977	-3.9708	0.000206626	0.00388217	0.590798	K01889	Actinomyces naeslundii
	-3.40765	-0.241635	-3.69417	0.000502849	0.00565929	-0.191332	K10563	Streptococcus australis
	-3.40729	-0.211494	-3.55971	0.00076588	0.00684953	-0.558823	K02358	Streptococcus cristatus
	-3.40636	-0.139263	-3.59808	0.000679783	0.00646174	-0.453806	K02836	Streptococcus australis
	-3.40532	4.36165	-2.75234	0.00796183	0.0269592	-2.54551	K02970	Streptococcus mitis
	-3.40477	1.27013	-3.04445	0.00354928	0.0159465	-1.87011	K03495	Streptococcus salivarius
	-3.40452	0.927405	-3.06446	0.00335253	0.0154535	-1.82461	K03756	Haemophilus parainfluenzae
	-3.40372	-0.0243226	-3.57904	0.000721275	0.00664941	-0.505173	K01839	Streptococcus australis
	-3.40279	2.44739	-3.02427	0.00375868	0.01656	-1.9161	K01465	Streptococcus mitis
	-3.40238	0.945736	-2.98243	0.00423016	0.0178705	-2.0218	K00602	Haemophilus parainfluenzae
	-3.40179	2.77132	-2.97926	0.004268	0.0179616	-2.02283	K02621	Streptococcus mitis
	-3.40155	0.553836	-3.28729	0.00175122	0.0105101	-1.27268	K01754	Haemophilus parainfluenzae
	-3.40092	2.5968	-2.71383	0.00882475	0.0287919	-2.63578	K07089	Streptococcus oralis
	-3.40088	0.922271	-3.48529	0.000963324	0.00759369	-0.756442	K00016	Streptococcus infantis
	-3.40075	0.173401	-3.19218	0.00231775	0.0124156	-1.52458	K06153	Streptococcus pseudopneumoniae
	-3.40036	0.925976	-3.11894	0.00286709	0.0140493	-1.69061	K03048	Streptococcus salivarius
	-3.40006	1.33908	-2.86844	0.00580811	0.0219709	-2.28984	K02563	Haemophilus parainfluenzae
	-3.39996	1.20029	-3.13575	0.00273112	0.013664	-1.66089	K01716	Haemophilus parainfluenzae
	-3.39866	1.32951	-3.2272	0.0020916	0.011591	-1.41864	K02025	Streptococcus parasanguinis
	-3.39843	-0.00170666	-3.61817	0.000638463	0.00624698	-0.399055	K02356	Streptococcus australis
	-3.39837	2.96298	-2.90243	0.00528816	0.0206423	-2.20207	K02563	Streptococcus mitis
	-3.39732	1.15758	-2.94424	0.00470787	0.0190782	-2.11592	K03976	Haemophilus parainfluenzae
	-3.39689	-0.328482	-3.73735	0.000438581	0.0052755	-0.0729167	K01939	Fusobacterium periodonticum
	-3.39667	1.10098	-2.94572	0.00468842	0.0190333	-2.11396	K01874	Haemophilus parainfluenzae
	-3.3966	1.43029	-3.18862	0.00234198	0.0124865	-1.51672	K02895	Streptococcus sanguinis
	-3.39602	0.237497	-3.36938	0.00136999	0.00906967	-1.05957	K02990	Streptococcus australis
	-3.39561	0.819306	-3.125	0.00281734	0.0139177	-1.67819	K03977	Haemophilus parainfluenzae
	-3.39534	-0.0871924	-3.73548	0.000441191	0.00529972	-0.0771578	K01893	Streptococcus australis
	-3.39302	-0.125392	-3.31265	0.00162389	0.009983	-1.2194	K11065	Streptococcus pseudopneumoniae
	-3.39291	-0.332329	-3.77969	0.000383248	0.00496509	0.044845	K04567	Gemella sanguinis
	-3.39286	1.28702	-2.84589	0.00617874	0.0228381	-2.34697	K01520	Haemophilus parainfluenzae
	-3.39267	0.605343	-3.12729	0.00279879	0.0138864	-1.67653	K02356	Streptococcus salivarius
	-3.39247	3.04407	-2.96188	0.00448126	0.0185313	-2.06343	K00705	Streptococcus mitis
	-3.39243	3.10093	-3.02485	0.00375251	0.0165457	-1.91672	K01776	Streptococcus mitis
	-3.38901	0.784944	-3.05952	0.00340013	0.0155537	-1.83959	K01776	Streptococcus salivarius
	-3.38881	0.88568	-3.32667	0.00155728	0.00978528	-1.17513	K09710	Streptococcus infantis
	-3.38827	0.48823	-3.47067	0.00100743	0.00773226	-0.796311	K09458	Streptococcus infantis
	-3.38826	-0.0710184	-3.58793	0.000701605	0.00654774	-0.481338	K03545	Streptococcus australis
[truncated: 1,900 more rows]
